# Supplementary material for: Energy optimization for wireless sensor network using minimum redundancy maximum relevance feature selection and classification techniques
Source: PeerJ Comput Sci. 2024 Apr 30;10:e1997. doi: 10.7717/peerj-cs.1997 (PMC11157571; doi:10.7717/peerj-cs.1997)
Supplement: Supplemental Information 1 [file peerj-cs-10-1997-s001.csv]

V1	V2	V3	V4	V5	V6	V7	V8	V9	V10	V11	V12	V13	V14	V15	V16	V17	V18	V19	V20	V21	V22	V23	V24	V25	V26	V27	V28	V29	V30	V31	V32	V33	V34	V35	V36	V37	V38	V39	V40	V41	V42	V43	V44	V45	V46	V47	V48	V49	V50
12285.6582	4.076635	4.842317	7.509393	10.822436	-1.312657	-1.853717	-6.924985	11800.9233	4.4835	5.722523	9.379276	12.391131	-1.388754	-1.989407	-6.051796	1376.0439	1.617861	1.071686	2.691709	5.254568	-0.238784	-0.502758	-2.692017	1406.0798	1.597323	1.1252	2.875145	6.113454	-0.241244	-0.53979	-3.087659	627.1431	1.521896	0.654415	2.108112	4.64227	-0.125025	-0.390274	-2.419372	539.4646	1.682275	0.515317	1.645235	3.817461	-0.103626	-0.33158	-2.090179	1800.6111	1.801916
-35.6889	0.993944	0.166099	0.489363	3.484663	-0.130298	-0.528364	-3.735347	266.4145	1.053988	0.252687	0.559487	3.423493	-0.135535	-0.5783	-2.932816	1175.7173	1.522478	0.892762	1.723403	4.208079	-0.182931	-0.521362	-3.299125	1191.2175	1.496735	0.927999	1.8
63927.2217	14.956941	19.971376	29.188512	33.29132	-10.433776	-16.062245	-49.490143	57405.8483	15.613843	20.250266	32.57749	37.525114	-9.756099	-14.109473	-44.929168	12304.2205	6.392772	3.964342	7.366502	9.70441	-2.726624	-4.132365	-10.335102	12430.6953	6.145937	4.028903	7.58553	11.635086	-2.780343	-4.164347	-11.397157	3845.5513	4.165718	1.609684	4.022781	6.214146	-0.919059	-1.599611	-4.384381	3020.5721	4.715781	1.226513	3.112343	5.282834	-0.688166	-1.2425	-3.934958	14970.6416	7.455523
2992.9019	1.380553	0.80891	1.288259	4.660135	-0.755903	-1.12047	-4.075213	4301.4033	1.652701	1.149232	1.693202	4.606337	-0.916502	-1.41114	-4.664807	7940.1109	4.105281	2.72099	4.827317	7.013206	-1.679345	-2.55308	-5.350397	8197.0708	4.055845	2.842208	5.161046	7.23866	-1.75117	-2.577222	-5.99183	1489.0625	2.121937	0.594677	1.44087	3.153974	-0.384672	-0.715397	-2.43172	1149.6555	2.244966	0.441149	1.023633	3.041676	-0.278533	-0.567184	-2.390613	7211.5552	3.691862
57524.7812	11.912566	14.631496	19.80924	23.715868	-9.08475	-11.770585	-39.234003	50051.0703	11.732548	14.594398	22.287552	27.530928	-8.093597	-10.773546	-32.673072	8955.9827	4.671975	2.605049	5.170638	7.308628	-1.865961	-2.94865	-5.966278	9079.9614	4.529074	2.674527	5.34568	7.556318	-1.920186	-2.814568	-6.065504	2916.1438	3.337794	1.161232	3.188731	5.379028	-0.682611	-1.211382	-3.006012	2334.6431	3.775566	0.898185	2.391947	4.83933	-0.517774	-0.975634	-3.159041	10965.9445	5.398004
6277.2749	1.829743	1.248356	1.742839	4.357035	-1.203431	-1.663068	-5.747398	7778.0552	2.213792	1.762413	2.469083	5.4841	-1.376898	-1.883132	-6.045276	10760.3496	5.278431	3.804907	7.037836	9.9756	-2.125805	-3.051197	-6.299133	11104.1446	5.200489	3.949543	7.290096	10.599123	-2.214959	-3.284896	-8.402043	2141.9666	2.63156	0.794198	1.900642	3.843146	-0.53534	-1.049921	-3.375723	1706.164	2.865645	0.571221	1.350036	2.964104	-0.384794	-0.816044	-3.689049	10057.3677	4.782892
30529.5386	5.966777	7.500612	10.488028	14.834027	-4.763318	-6.363263	-16.922709	26663.9966	6.096648	7.963842	12.277113	15.514555	-4.23653	-5.635649	-12.98859	3788.8411	2.265901	1.516379	3.609467	6.319833	-0.844029	-1.359571	-5.183982	3880.8198	2.24059	1.572988	3.67659	6.300314	-0.873137	-1.349449	-4.317032	1587.5481	2.248937	0.759598	2.338764	4.654917	-0.364825	-0.745862	-3.13987	1310.1654	2.450759	0.622741	1.940512	3.975663	-0.290655	-0.575058	-2.121272	4863.7984	2.619701
3985.1123	1.559113	0.726465	1.082674	3.786282	-0.522793	-0.851742	-3.837335	3594.5297	1.603309	0.764645	1.13243	4.365694	-0.492261	-0.779644	-3.64171	5234.8494	3.000482	1.159663	2.001334	4.168816	-0.517544	-0.947997	-4.407782	5542.793	3.000095	1.212372	2.038473	4.040147	-0.534803	-1.002065	-4.012631	1296.2982	2.039036	0.36422	0.792793	2.560604	-0.294033	-0.830498	-3.128472	876.5266	1.765004	0.253012	0.631158	2.892465	-0.194446	-0.406916	-2.501579	5404.7412	2.928611
45595.9986	7.756975	11.394358	15.422559	19.436047	-7.277227	-9.47404	-29.71369	38629.1192	7.888008	11.250702	16.795565	20.53439	-6.392864	-8.479918	-21.161627	5943.5461	2.479187	2.399981	5.287635	7.945112	-1.442116	-2.193919	-6.103179	6044.6177	2.446123	2.444104	5.404368	7.782638	-1.485537	-2.183711	-4.879506	2330.2863	2.625634	0.977296	2.825307	5.138267	-0.546138	-0.944404	-3.15453	1902.1013	2.77259	0.797854	2.419453	5.092392	-0.440587	-0.794686	-2.958308	7666.7774	3.045374
14486.7627	2.793353	3.053303	3.920557	7.333583	-2.351053	-3.434123	-10.785716	9258.1387	2.369481	2.298803	3.214485	6.630101	-1.674779	-2.557549	-6.742572	19878.7695	7.004739	4.961402	6.534513	9.304534	-2.989717	-4.713965	-12.180644	22155.6492	7.291141	5.495138	7.13562	11.34121	-3.270437	-4.955345	-12.841958	5649.3723	4.884459	1.48356	2.756423	4.370304	-1.439113	-2.478915	-5.645035	4753.0469	5.26232	1.188842	2.070184	4.017109	-1.200229	-2.100849	-4.20886	17710.6123	5.964146
58571.5361	8.18516	14.904759	20.439961	25.102229	-9.745651	-13.442246	-48.516516	50884.9707	8.72503	14.034521	21.09469	25.038477	-8.81467	-12.193047	-34.739892	8685.9331	2.387245	3.83439	7.952749	10.944749	-2.485737	-3.828521	-8.629718	8677.4419	2.311815	3.878488	8.140051	10.637285	-2.548995	-3.850297	-9.032379	3334.7057	2.929195	1.277315	3.355096	6.059736	-0.825217	-1.412982	-4.126476	2708.6712	2.981105	1.044082	2.85184	4.923352	-0.665294	-1.338738	-3.89171	11573.1817	3.051854
9685.3486	2.032164	2.314628	3.177881	6.248911	-1.598548	-2.320204	-6.910936	5985.9263	1.757511	1.682039	2.610233	5.563288	-1.175155	-1.672395	-6.575795	14708.9268	4.041147	4.43202	6.442673	10.013848	-2.081107	-3.070661	-10.703705	16684.623	4.268225	4.973343	6.981203	12.040086	-2.281404	-3.626248	-10.770623	3947.7173	3.29125	1.383918	2.659244	4.55377	-0.965784	-1.66585	-4.523207	3280.8501	3.438148	1.120223	2.185807	4.436251	-0.768328	-1.311425	-4.800744	12880.9395	3.584318
51337.2441	7.150882	12.690089	17.214173	22.490827	-8.604661	-11.53379	-44.804375	44442.6338	7.546099	12.259948	18.318754	23.262986	-7.723944	-10.404063	-40.970925	6993.8242	2.054927	3.342951	7.151696	10.328281	-2.100349	-3.338921	-7.839092	6966.3257	1.997857	3.401112	7.320448	12.491992	-2.150121	-3.430818	-8.337132	2870.2854	2.584857	1.139525	3.174038	6.041481	-0.697958	-1.303431	-5.37344	2404.0066	2.722941	0.981537	2.671696	5.118838	-0.578825	-1.04122	-3.762731	9463.8911	2.570324
18105.0586	2.969097	5.195959	7.270054	11.159188	-3.430231	-5.053011	-16.266953	11873.9843	2.513392	3.745942	5.661479	9.237898	-2.578515	-3.893857	-12.6669	24850.1582	5.767472	9.454966	16.37467	20.463276	-4.315441	-7.040429	-21.146283	27715.2876	6.041398	10.608029	18.341715	22.358046	-4.687894	-7.405056	-19.12051	8686.6705	5.812715	3.02499	5.871897	7.810706	-2.46452	-4.420231	-8.988442	8831.0915	7.439189	2.566229	4.148499	6.263299	-2.391059	-3.954341	-7.963396	21551.8594	5.02577
23953.3359	3.832334	5.786978	8.017731	10.585571	-4.017476	-5.431417	-16.009904	21396.1572	4.091918	6.101391	9.28782	11.665286	-3.648301	-5.093604	-11.804654	3142.7852	1.438285	1.880992	4.589584	7.144918	-1.094904	-1.733237	-5.346406	3030.7573	1.399921	1.888077	4.601436	7.06526	-1.126388	-1.833541	-4.966395	1505.4282	1.820722	0.747708	2.253593	4.366565	-0.376449	-0.696752	-2.800922	1289.0455	1.910725	0.642497	1.899063	4.012763	-0.324794	-0.623234	-2.575293	4445.3169	1.689218
6669.0342	1.793032	1.628658	2.398931	4.537807	-0.926918	-1.393953	-5.643003	4305.5796	1.602943	1.265596	1.953777	4.650474	-0.722973	-1.098515	-4.144295	10466.4902	2.904797	3.04402	4.424896	7.68276	-1.295316	-2.164093	-7.398196	12000.7168	3.084369	3.448838	4.857664	8.982164	-1.432988	-2.211875	-7.97692	2509.0607	2.421801	1.053577	2.047164	3.573704	-0.556868	-1.014394	-3.456068	2283.3426	2.712839	0.814144	1.41916	2.987223	-0.464591	-0.784253	-3.218779	8973.5957	2.644187
39189.8886	5.865815	9.578387	12.854886	16.916696	-6.619018	-8.973835	-28.313735	34390.8047	6.203282	9.580919	14.227906	17.705498	-5.959656	-8.429733	-25.032938	5164.1246	1.771945	2.680265	6.240641	10.51162	-1.61396	-2.461395	-6.300922	5099.1045	1.725554	2.724728	6.175195	9.431905	-1.648599	-2.580762	-6.695722	2265.2101	2.247005	0.974044	2.86684	4.812823	-0.560691	-1.035137	-3.449321	1916.762	2.369584	0.833365	2.399954	4.392062	-0.461561	-0.931337	-3.817975	6977.583	2.143827
15792.623	2.83008	4.5699	6.347919	9.95081	-2.879697	-4.19933	-11.811961	10612.3228	2.434542	3.423433	5.030293	8.119031	-2.218224	-3.246085	-8.418324	22156.9697	5.168303	8.589083	14.539274	19.07998	-3.708331	-5.804493	-15.107121	24741.7075	5.42047	9.663366	16.401483	20.981025	-4.032257	-6.330598	-19.039844	7357.7555	5.188095	2.702647	5.318393	8.155439	-2.024475	-3.488262	-6.157199	7327.9513	6.404464	2.260463	3.757326	6.255888	-1.902109	-3.022777	-5.717038	19042.0595	4.550842
55487.374	7.811295	14.240914	19.616396	26.375579	-9.54004	-12.866481	-43.725767	49748.7237	8.415422	13.824546	20.826909	26.991081	-8.772099	-11.967247	-42.514434	8079.5039	2.161831	3.956061	8.511426	11.722068	-2.497946	-4.026576	-11.135456	8036.4297	2.098573	4.018399	8.503509	12.125112	-2.527885	-3.904252	-9.307264	3395.6034	2.881045	1.331347	3.581576	5.857292	-0.837424	-1.546008	-5.163634	2831.4386	3.049433	1.120154	3.018529	5.036537	-0.692836	-1.390771	-4.034118	11129.1397	2.789231
9328.5957	2.033009	2.429703	3.424216	7.190998	-1.566566	-2.426815	-8.14268	5985.7984	1.758195	1.818871	2.775718	5.537628	-1.259319	-1.978427	-6.434694	15012.2217	3.839661	5.159105	7.740487	12.320327	-2.173328	-3.579271	-11.15488	17008.1186	4.084766	5.813618	8.868491	13.208449	-2.394523	-3.871933	-11.579563	4110.9262	3.33668	1.563741	3.019447	5.103392	-1.032227	-1.798096	-4.629432	3838.9035	3.836072	1.259996	2.224145	5.287441	-0.875212	-1.472991	-4.521486	12661.3706	3.355945
6880.0464	1.870546	3.022296	4.83536	7.953691	-0.98394	-1.498669	-7.10743	6944.9546	2.044857	3.636087	6.392213	9.249042	-1.051779	-1.591912	-7.234674	458.1514	1.069767	1.228535	3.49256	7.085681	-0.36007	-0.872525	-5.338307	345.7149	1.050463	1.248848	3.427459	7.443307	-0.386058	-0.839359	-5.140122	502.463	1.281989	0.59033	2.015234	4.079928	-0.143354	-0.470237	-3.538355	453.0504	1.334338	0.506899	1.680849	4.141362	-0.122305	-0.440662	-3.018889	1155.8706	1.195835
2620.0898	1.346122	0.843872	1.406442	5.106864	-0.264841	-0.709014	-4.637888	1764.4213	1.271128	0.73777	1.387005	5.006944	-0.235804	-0.624605	-4.309504	4114.7041	1.815571	1.175127	1.860968	5.011617	-0.325115	-0.732772	-5.847585	4698.9175	1.899725	1.325705	1.983192	4.959275	-0.372335	-0.77029	-5.613798	763.4642	1.46035	0.587188	1.390141	5.078621	-0.133343	-0.492596	-3.511735	694.631	1.546116	0.426503	0.965375	3.890958	-0.115355	-0.399966	-3.453218	3750.4478	1.757333
64734.2398	9.614288	17.575554	24.747305	33.586467	-10.825602	-15.496705	-55.606569	58604.9907	10.378584	17.285288	26.58535	33.418686	-10.238586	-14.67358	-54.954637	10216.1494	2.749722	4.587145	9.784208	13.16712	-2.8672	-4.637832	-11.364044	10295.5478	2.691361	4.620091	9.834406	13.556873	-2.907106	-4.504818	-9.307233	3978.3623	3.32229	1.525138	3.957546	6.489804	-0.970132	-1.776248	-4.933671	3308.5027	3.514935	1.289828	3.299017	5.712867	-0.807614	-1.453889	-3.582788	13736.0864	3.53771
11597.3496	2.274057	3.206338	4.5084	7.671144	-2.062522	-3.050189	-10.64061	7670.7471	1.960277	2.471855	3.777218	7.56679	-1.637798	-2.564781	-8.097175	18211.1104	4.72509	6.710924	10.651846	14.595454	-2.817647	-4.808632	-14.239182	20333.4263	4.929266	7.517947	11.857	15.059766	-3.111433	-4.954407	-14.824166	5313.2896	4.005108	2.006386	3.818878	6.22939	-1.405733	-2.403759	-5.586295	5138.5892	4.852876	1.64541	2.858436	5.490436	-1.24237	-2.045555	-5.246746	15380.9766	3.998227
25145.5893	4.217012	6.086523	8.365813	11.162504	-4.21273	-6.093202	-14.728598	23288.5615	4.538406	6.668529	10.156313	12.825741	-3.947883	-5.380905	-13.869832	3014.2397	1.471252	1.82252	4.571883	7.172634	-1.042034	-1.638497	-4.554962	2954.5059	1.443296	1.822566	4.600903	6.995584	-1.070766	-1.752663	-4.378577	1569.3423	1.894198	0.777283	2.349604	4.360807	-0.397653	-0.780706	-3.292602	1354.3051	2.005819	0.668527	2.014878	3.703815	-0.321209	-0.678198	-2.171126	4286.4321	1.747747
6080.3433	1.770578	1.452788	2.055312	4.710193	-0.802463	-1.217374	-5.6765	4124.6557	1.601291	1.193043	1.94353	4.292297	-0.670826	-1.02477	-4.53898	10236.6362	3.143997	2.7442	3.760718	6.219671	-1.20729	-1.876138	-6.043065	11652.3379	3.337823	3.073511	4.270903	7.160703	-1.346787	-1.992571	-7.694335	2332.6538	2.40447	0.94002	1.870555	3.747032	-0.510733	-0.970136	-3.341193	2114.5905	2.66981	0.717087	1.233473	2.99299	-0.414882	-0.724323	-3.40438	8682.4297	2.800334
40262.5835	6.389237	10.008239	13.478979	18.092049	-6.779064	-8.7776	-25.418872	36523.9956	6.818097	10.30735	15.362447	18.74831	-6.227659	-8.354322	-24.362845	4930.7798	1.822882	2.619851	5.943322	8.095977	-1.539903	-2.431568	-5.850232	4920.8862	1.789553	2.649963	6.065586	8.790437	-1.555267	-2.319587	-5.551072	2340.6859	2.366151	1.014444	3.011102	4.755189	-0.567134	-0.998437	-3.909908	1998.1765	2.522275	0.86367	2.456912	4.141748	-0.477245	-0.916368	-3.176187	6766.8994	2.245003
14168.7822	2.741908	3.996342	5.654606	9.689211	-2.485676	-3.645716	-10.492826	9678.542	2.363008	3.123856	4.653908	7.391986	-1.987561	-3.030973	-10.158463	20954.1254	5.555866	7.980788	12.967619	17.037191	-3.38291	-5.263739	-13.958109	23155.9834	5.772403	8.921487	14.52008	19.030463	-3.667446	-5.937098	-15.017223	6522.8661	4.935749	2.410187	4.611506	7.340696	-1.759206	-3.252246	-6.080735	6550.2832	6.13561	1.991484	3.34088	6.260524	-1.636819	-2.626612	-7.121061	17777.6367	4.747341
56850.2227	8.431796	14.665264	20.154464	26.377597	-9.651555	-13.070632	-47.521644	51629.4531	9.111163	14.660353	21.950192	26.524598	-9.056532	-12.538736	-35.237069	8014.688	2.273986	3.856126	8.267314	11.403219	-2.424912	-3.76793	-7.836097	8036.6763	2.228238	3.863538	8.456748	12.077327	-2.454781	-3.810049	-7.045613	3484.5876	3.049268	1.352863	3.647789	5.791199	-0.85327	-1.447715	-4.486862	2911.4897	3.189876	1.152648	3.089716	5.150147	-0.699922	-1.236147	-4.280925	10980.5039	2.96739
8558.0117	1.994124	2.159312	2.97139	7.64177	-1.413788	-2.278153	-7.94157	5687.2759	1.751157	1.705544	2.588189	6.058856	-1.156448	-1.805208	-7.110907	14733.9361	4.167264	4.780246	7.182557	11.421965	-2.03725	-3.500052	-11.689014	16557.0112	4.356433	5.34629	7.947097	12.239085	-2.270275	-3.713705	-12.69861	3841.0383	3.250045	1.41355	2.745774	5.703818	-0.943347	-1.873717	-4.837803	3641.4387	3.796777	1.144383	2.088222	5.130567	-0.807832	-1.4108	-4.019283	12383.3438	3.563738
7141.2403	1.951813	3.078331	5.002606	8.309294	-1.000854	-1.458766	-6.907049	7300.4551	2.152757	3.764718	6.499096	9.730415	-1.089809	-1.675581	-7.02857	375.5464	1.061295	1.192213	3.359436	6.263018	-0.343143	-0.746709	-5.037597	340.2133	1.053669	1.197606	3.463966	6.909469	-0.339901	-0.702264	-4.358573	480.5072	1.277193	0.594563	1.966324	4.081216	-0.136178	-0.454549	-3.780365	455.6848	1.342851	0.520921	1.632897	3.492574	-0.129467	-0.47987	-3.155046	1091.8443	1.199243
2557.6797	1.353553	0.774265	1.250139	5.33183	-0.260116	-0.770448	-5.522856	1785.1055	1.286104	0.697564	1.235204	4.54876	-0.231316	-0.559681	-4.453853	4063.5742	1.896293	1.037563	1.650874	4.981218	-0.308546	-1.067865	-6.736327	4478.6695	1.937609	1.134474	1.791676	5.105917	-0.346377	-0.804402	-5.759577	773.2484	1.484373	0.545978	1.255093	3.620818	-0.13405	-0.457276	-3.636086	684.2062	1.564772	0.376394	0.874827	4.207897	-0.115219	-0.424989	-3.968669	3703.0552	1.811717
65722.8345	10.123942	17.92329	25.300995	34.03145	-10.975212	-15.150288	-57.306188	60055.6797	11.020409	17.830729	27.71397	34.980059	-10.423913	-14.369685	-44.967519	10230.3633	2.888686	4.478734	9.454265	12.383779	-2.848538	-4.327896	-9.403961	10365.8281	2.841695	4.495185	9.535987	12.749149	-2.860494	-4.318569	-8.732508	4042.6907	3.457285	1.545316	4.151307	6.746411	-0.982224	-1.726616	-4.772734	3378.5082	3.65963	1.303048	3.4122	5.711772	-0.815932	-1.458905	-4.043082	13703.7842	3.712448
11087.5566	2.268725	3.02808	4.323344	8.244533	-1.961461	-3.042198	-11.910416	7464.5971	1.973168	2.405414	3.499441	6.376623	-1.600465	-2.449937	-8.681885	18329.4985	5.03249	6.595578	10.249505	14.337624	-2.790759	-4.70966	-18.545492	20453.1909	5.262501	7.361949	11.456783	15.208564	-3.041897	-4.913548	-16.988085	5330.4131	4.131506	1.940634	3.702178	6.010598	-1.395371	-2.613035	-6.821386	5221.5371	4.9666	1.595632	2.683971	5.089854	-1.251241	-2.059078	-5.642116	15354.6319	4.194961
50075.9502	7.657048	12.509088	16.878904	21.920566	-8.471594	-11.402862	-30.642459	45615.8809	8.268389	12.747958	18.961515	23.321459	-7.89993	-10.549095	-31.736434	6389.4043	2.032402	3.225528	7.025359	9.966344	-1.997155	-3.013643	-7.614738	6446.7618	2.009555	3.251877	7.131487	9.401534	-1.99234	-3.099998	-6.686094	2946.7676	2.693348	1.185249	3.295981	5.529868	-0.727453	-1.386762	-4.126596	2492.3443	2.857958	1.015639	2.734171	5.220072	-0.595136	-1.107201	-3.434445	8773.8803	2.591321
15586.4893	2.886325	4.500376	6.358551	8.478145	-2.898049	-4.28873	-10.39355	10968.5777	2.526276	3.561104	5.302952	7.245272	-2.325341	-3.488552	-7.529725	23949.7436	6.242689	9.344608	16.059403	20.303909	-4.057628	-6.297404	-15.977078	26519.2597	6.522994	10.4038	17.83989	20.77934	-4.369978	-6.955444	-18.620913	8019.7832	5.753727	2.859021	5.546137	8.078963	-2.238937	-3.941377	-6.633173	8611.2722	7.748201	2.439917	4.034594	6.239232	-2.2484	-3.535753	-6.536562	20311.8686	5.304607
6721.8907	1.885335	2.917218	4.666292	6.989622	-0.977526	-1.439795	-5.294554	6960.6186	2.113911	3.589088	6.037919	8.156249	-1.057551	-1.534051	-4.825997	297.0171	1.046823	1.163058	3.321359	5.9015	-0.352838	-0.703811	-4.856899	269.1192	1.041174	1.179549	3.264484	5.55445	-0.346156	-0.716092	-3.544264	498.2374	1.286532	0.594781	2.004396	3.619505	-0.140563	-0.390931	-2.702049	449.3299	1.336746	0.500643	1.560761	2.772919	-0.122615	-0.362041	-2.310444	1036.8467	1.184659
2544.9399	1.358879	0.771101	1.237597	3.838	-0.249574	-0.544902	-3.220736	1823.8027	1.303398	0.710793	1.278026	3.691106	-0.217847	-0.595654	-3.215147	4099.936	1.89121	1.057053	1.582546	3.959391	-0.293281	-0.732826	-5.552958	4593.4488	1.962139	1.182698	1.688685	3.799432	-0.345843	-0.686074	-4.41354	788.6634	1.491937	0.540662	1.141074	2.942158	-0.126863	-0.375041	-3.10275	677.1176	1.555354	0.377894	0.803924	2.729226	-0.102238	-0.381884	-3.017068	3764.9834	1.828234
26138.9883	4.711096	6.356885	8.678345	11.228635	-4.289969	-5.682108	-15.210439	24211.6372	5.156608	6.982651	10.429618	12.778674	-4.012271	-5.402213	-12.020098	3250.8687	1.596235	1.848509	4.573525	7.057647	-0.993011	-1.661245	-5.321266	3252.4746	1.578234	1.874779	4.618836	7.363501	-0.998717	-1.699346	-4.629516	1604.6985	1.966948	0.795641	2.497429	4.160429	-0.391086	-0.724851	-2.712103	1381.0206	2.090716	0.682193	1.997716	3.946752	-0.322114	-0.670687	-3.170951	4371.2798	1.861259
6155.749	1.819319	1.446626	1.980327	4.085004	-0.789808	-1.22943	-6.228028	4390.0083	1.686342	1.249832	2.015997	5.065943	-0.682133	-1.141199	-3.898848	10500.1909	3.355269	2.825296	3.864416	6.457112	-1.236568	-1.898054	-6.474507	11909.3052	3.549715	3.145569	4.317602	6.779797	-1.380411	-2.125684	-6.648275	2410.995	2.511314	0.947067	1.82157	3.914629	-0.505929	-0.900298	-3.584691	2202.7007	2.793328	0.730473	1.315882	2.901968	-0.433547	-0.772458	-3.792332	8879.4697	2.972253
40216.1884	6.553219	9.946812	13.433615	17.627689	-6.789754	-8.817274	-24.392813	36486.1636	7.164077	10.351615	15.471504	19.361578	-6.261965	-8.338926	-22.615351	4743.8472	1.818703	2.553748	5.906895	8.387837	-1.492403	-2.262742	-5.941667	4811.7549	1.805477	2.581576	5.898758	9.278794	-1.514346	-2.411414	-5.350182	2374.61	2.402926	1.014793	3.022021	5.07707	-0.564828	-1.067378	-3.486397	2001.9463	2.546214	0.879746	2.415054	4.70813	-0.470313	-0.878657	-3.489041	6600.9077	2.264639
14124.7153	2.80002	3.999037	5.44896	8.391698	-2.487215	-3.620803	-9.389872	10002.4292	2.483085	3.217425	4.748794	6.875584	-2.033009	-3.034159	-8.018392	21562.9121	5.900035	8.284116	13.688627	16.298274	-3.479616	-5.58469	-12.554947	23884.353	6.138517	9.18572	15.331986	18.659744	-3.787869	-5.925418	-14.160261	6817.2976	5.115599	2.468798	4.696892	6.568864	-1.85717	-3.265622	-6.426847	7092.3383	6.655844	2.080227	3.444229	5.120307	-1.762466	-2.897811	-5.082295	18235.2754	5.023027
56602.2661	8.59905	14.617759	20.179393	25.55635	-9.662008	-13.021696	-36.899381	51534.4644	9.426402	14.62481	21.856218	25.702889	-9.100101	-12.283701	-34.502961	7863.104	2.283832	3.764249	8.389681	11.908893	-2.392234	-3.674979	-8.803776	7906.2636	2.246107	3.769198	8.209324	11.654068	-2.394543	-3.533083	-7.497378	3481.3428	3.031371	1.362027	3.704555	5.559938	-0.858403	-1.570332	-3.951126	2925.1931	3.218643	1.153916	3.009119	5.619733	-0.706633	-1.193854	-3.651501	10723.8794	2.966564
8714.7998	2.056148	2.186839	2.998351	5.498709	-1.402351	-2.006631	-6.379667	5981.1636	1.829278	1.776229	2.589373	5.111018	-1.191777	-1.747328	-5.137002	15064.2344	4.313128	4.998594	7.685573	10.948786	-2.143338	-3.241979	-9.452332	16928.2026	4.557666	5.548635	8.256655	11.743708	-2.350687	-3.521599	-10.374142	4014.5849	3.402089	1.461838	2.705923	4.878934	-0.98875	-1.78486	-4.680829	3848.7604	3.995167	1.18079	1.96541	3.563266	-0.850248	-1.355776	-4.006119	12693.2934	3.71349
64631.8838	9.84161	17.105219	23.788102	31.814045	-10.936078	-15.097326	-79.398099	59594.8838	10.863119	17.196741	26.132385	32.444941	-10.429438	-15.261582	-65.207631	9685.6382	2.623273	4.355765	9.254059	12.686316	-2.867561	-4.65315	-15.047984	9722.0708	2.583737	4.372057	9.342748	13.560302	-2.877673	-4.562817	-11.800535	4008.9674	3.341376	1.550316	4.04733	6.92939	-0.995506	-1.898702	-5.374389	3368.509	3.55488	1.299528	3.419844	6.200566	-0.81671	-1.641587	-5.123946	13049.4057	3.444384
11044.5293	2.31144	3.003561	4.188214	8.617612	-1.969145	-3.135341	-9.94504	7599.9624	2.021952	2.420094	3.667011	6.860032	-1.651066	-2.637041	-7.964068	18624.9912	5.140645	6.831891	11.085548	15.674024	-2.859459	-4.609152	-13.710025	20737.9956	5.373637	7.565603	12.26733	16.76821	-3.121369	-4.948003	-14.198585	5499.7402	4.230136	2.002063	3.765371	5.835142	-1.448646	-2.513958	-6.536819	5503.3989	5.257407	1.664891	2.81518	5.390409	-1.324026	-2.148142	-5.006569	15607.7504	4.326042
49469.9829	7.805518	12.395923	17.286612	22.741693	-8.451879	-12.318854	-53.543876	45481.5927	8.509094	12.72098	19.075086	23.936174	-7.989533	-11.511862	-38.593568	6205.9633	2.022631	3.158313	7.145222	10.562274	-1.949932	-3.178081	-7.926495	6312.6958	2.00939	3.169769	7.095749	11.42879	-1.962665	-2.964975	-8.081651	2981.2749	2.727188	1.204405	3.462557	7.13855	-0.748544	-1.375012	-5.44522	2515.937	2.903721	1.016137	2.809141	5.467265	-0.603751	-1.163233	-3.83512	8608.0186	2.592016
15527.0927	2.936244	4.507775	6.532425	10.23536	-2.89599	-4.241535	-13.15636	11048.1182	2.582001	3.633338	5.516367	8.563238	-2.371648	-3.480437	-10.019443	24226.8462	6.43094	9.602444	16.785616	20.511447	-4.11515	-6.614353	-23.149524	26838.4702	6.744242	10.641779	18.521418	23.000668	-4.499967	-7.257401	-24.601919	8354.0034	6.049373	2.936213	5.538688	8.344569	-2.351892	-4.200866	-7.995441	8994.8969	8.080965	2.512984	4.13434	6.536368	-2.370257	-3.911838	-7.781884	20489.3789	5.488256
56337.6636	8.665957	14.534637	20.535299	28.85319	-9.711599	-13.567411	-61.969887	52013.0605	9.544747	14.671242	22.150569	28.709629	-9.220951	-13.333023	-53.178205	7736.6499	2.253543	3.773429	8.13845	12.82895	-2.37087	-3.940414	-10.916059	7770.915	2.226202	3.757867	8.159698	12.669563	-2.389011	-4.080241	-9.237208	3439.0703	2.951297	1.339207	3.715245	5.964351	-0.87936	-1.658067	-5.615733	2930.2798	3.195725	1.157196	3.039409	5.275797	-0.716738	-1.381095	-4.431087	10568.125	2.944091
8454.0161	2.033608	2.160438	2.981918	6.802065	-1.387691	-2.420024	-7.507296	5892.8232	1.820754	1.786026	2.706888	6.379743	-1.20848	-1.887056	-8.24144	15183.2656	4.372414	5.034374	7.745258	11.528458	-2.165373	-3.507343	-12.984823	16950.0405	4.614793	5.621283	8.365483	13.67103	-2.39826	-3.94774	-17.204964	3928.2748	3.331249	1.450868	2.870119	5.682555	-0.978281	-1.858399	-6.45833	3870.7415	4.015678	1.201096	2.057478	4.745892	-0.87298	-1.473929	-5.379452	12615.0738	3.733288
6900.3613	1.96618	3.056232	4.900799	7.406837	-1.00313	-1.594598	-7.525341	7180.4439	2.195329	3.826722	6.826122	9.398312	-1.098505	-1.612931	-8.831356	363.4526	1.062036	1.202358	3.373076	6.588699	-0.354477	-0.701092	-4.172035	307.3467	1.05087	1.222037	3.525048	7.280294	-0.338842	-0.709352	-4.938511	506.6947	1.292943	0.61186	2.068339	4.798165	-0.137615	-0.498849	-4.148206	459.227	1.351526	0.525549	1.680457	4.297282	-0.128169	-0.444054	-3.527337	1021.9839	1.19439
2596.1592	1.379106	0.759428	1.389185	5.510469	-0.263892	-0.689869	-4.65068	1901.8462	1.322988	0.709156	1.311953	5.112019	-0.229739	-0.584442	-4.466894	4231.4058	1.982448	1.041203	1.591871	4.932468	-0.318834	-0.905614	-5.574256	4647.1406	2.034159	1.148369	1.761791	6.786546	-0.358625	-0.825884	-5.229366	827.9324	1.511739	0.522802	1.215184	4.026931	-0.150296	-0.5188	-4.253666	734.7272	1.616555	0.367047	0.95595	3.579702	-0.123648	-0.495183	-3.896958	3823.7832	1.883289
65057.2832	10.540516	17.584722	24.776446	35.336702	-10.974968	-15.80007	-73.348192	59977.4419	11.562628	17.937133	27.660083	35.738944	-10.581712	-15.33834	-62.751092	10023.3648	2.921304	4.396228	9.399968	13.74714	-2.823636	-4.554609	-11.505032	10086.2324	2.877318	4.385631	9.56738	14.300072	-2.809526	-4.624807	-12.039159	3962.6167	3.340202	1.534179	4.116725	7.256969	-1.005156	-1.92755	-5.14629	3390.8928	3.71525	1.312733	3.411562	6.582062	-0.80724	-1.48869	-4.278166	13259.996	3.718151
11111.626	2.344057	3.073879	4.405487	7.778199	-1.972823	-3.039759	-11.439631	7762.4859	2.058792	2.503905	3.900468	8.064	-1.66833	-2.615065	-8.923834	18678.0801	5.319614	6.881202	11.131429	17.185564	-2.943986	-4.968377	-20.216944	20842.6777	5.598267	7.611444	12.287693	16.728067	-3.224328	-5.117422	-15.379153	5314.9842	4.102922	1.97412	3.867498	6.772616	-1.39203	-2.537356	-5.741675	5622.1316	5.345769	1.676756	2.852311	5.790541	-1.324918	-2.167228	-5.577724	15714.9365	4.457548
49368.3301	7.928716	12.381959	17.122267	25.173246	-8.497807	-11.7866	-48.17222	45308.1953	8.53984	12.781293	19.131374	25.526384	-8.042798	-11.245518	-43.525556	6176.0097	2.051283	3.123931	6.971044	10.778294	-1.921449	-3.119227	-10.067711	6172.3452	2.019701	3.139514	7.011273	12.094552	-1.950666	-3.150958	-10.004277	2935.9063	2.684066	1.187015	3.40542	6.490925	-0.733479	-1.484954	-5.113046	2481.8419	2.877626	1.012644	2.842079	5.289232	-0.601631	-1.137008	-5.228945	8458.0034	2.603692
15561.7202	2.97883	4.55559	6.429249	11.47203	-2.909583	-4.375022	-16.418674	11189.7377	2.616355	3.709933	5.583565	8.881567	-2.403037	-3.715878	-13.300553	24219.3281	6.580839	9.735002	17.18264	22.723594	-4.215966	-6.891596	-22.597987	26781.1109	6.870473	10.737665	18.862859	25.191647	-4.564226	-7.54753	-21.134141	7797.4477	5.582037	2.86438	5.94972	8.687349	-2.185199	-3.977918	-9.027097	9406.2135	8.478926	3.394841	6.799403	12.582946	-2.459696	-3.969442	-8.398643	20620.4463	5.631675
24139.6768	4.322859	5.790576	7.97235	11.440362	-4.123849	-5.903889	-18.413259	22949.4126	4.776154	6.502773	9.701369	13.686699	-3.922858	-5.560833	-18.946636	2582.7417	1.42757	1.703393	4.307992	8.216844	-1.022748	-1.799598	-5.36418	2631.9585	1.425801	1.712515	4.324918	7.78337	-1.003742	-1.743694	-5.428321	1538.3737	1.874199	0.7649	2.417591	4.850674	-0.395553	-0.827151	-4.080838	1250.693	1.930316	0.643314	1.976545	4.137087	-0.331883	-0.711268	-3.137789	3894.7881	1.732238
5978.1416	1.826204	1.401157	2.018958	5.322489	-0.787348	-1.427572	-7.147909	4313.7993	1.685989	1.230578	2.026334	5.857375	-0.694214	-1.24534	-5.768807	10751.393	3.522712	2.921152	3.981889	7.5314	-1.30546	-2.127414	-9.709385	12124.1904	3.718091	3.227997	4.435604	7.979831	-1.439086	-2.617553	-12.342253	2421.6136	2.48287	0.950262	1.990278	4.327456	-0.527739	-1.118561	-4.076194	2070.0438	2.693526	0.764032	1.479807	4.651694	-0.606448	-2.343429	-5.921787	9042.7876	3.102643
39606.7823	6.692768	9.730194	13.051232	18.896813	-6.809568	-9.831224	-27.288357	36452.6792	7.245443	10.289529	15.322449	19.17896	-6.376631	-9.062081	-26.328802	4642.3501	1.843062	2.454089	5.711324	9.082465	-1.457223	-2.351366	-8.195411	4699.0947	1.826858	2.475635	5.776128	9.449376	-1.476012	-2.476777	-6.280467	2357.0751	2.375179	1.003506	3.001548	5.477544	-0.579168	-1.204378	-4.970341	2003.853	2.570569	0.866511	2.41173	4.7806	-0.478054	-0.93364	-3.424943	6434.6221	2.290607
13854.4317	2.838495	3.960512	5.646435	10.251742	-2.478554	-3.959361	-13.675135	10059.6934	2.532504	3.278261	5.060612	9.187308	-2.055674	-3.336102	-12.561309	21868.4785	6.200843	8.529435	14.462644	19.429262	-3.655351	-5.943484	-21.486482	24082.561	6.474289	9.420322	16.07045	20.934374	-3.944702	-6.42222	-22.84625	6659.2419	5.020181	2.485046	4.948129	8.337922	-1.805971	-3.347183	-6.789427	7368.7718	6.951516	2.114051	3.550234	6.668896	-1.850194	-3.164366	-7.160947	18568.143	5.332567
24505.0903	4.439917	5.916462	8.415079	13.58457	-4.159481	-5.941882	-21.987002	23175.3384	4.88139	6.631385	9.933927	13.973103	-3.956929	-5.691798	-18.146602	2596.3926	1.438398	1.737677	4.504767	8.329048	-1.006056	-1.693153	-6.894001	2638.5362	1.437898	1.759111	4.470863	7.312209	-0.991245	-1.630614	-6.155948	1553.5658	1.897026	0.798468	2.573553	5.14563	-0.393846	-0.902936	-4.295936	1344.9089	2.032122	0.69221	2.185231	6.280338	-0.34324	-0.765979	-4.247957	3915.6172	1.759132
6020.6895	1.841205	1.410173	2.069434	6.282318	-0.774461	-1.428898	-7.216167	4383.5908	1.700544	1.234571	2.100406	6.113961	-0.702622	-1.235865	-5.876038	10826.6182	3.583495	2.932616	4.1949	8.219582	-1.269285	-2.199558	-9.209817	12110.3516	3.766832	3.242947	4.702878	9.559213	-1.419566	-2.304032	-11.450049	2420.4806	2.473029	0.945299	2.051711	4.732284	-0.538133	-1.070851	-3.770675	2272.49	2.898863	0.729371	1.341929	4.317267	-0.445478	-0.971049	-4.378568	9120.5298	3.162485
39758.584	6.719202	9.770772	13.365518	18.084811	-6.799456	-9.90619	-33.843584	36450.8208	7.267011	10.29061	15.336809	21.094903	-6.38823	-9.210194	-30.784443	4596.5933	1.841431	2.458733	5.686066	8.734954	-1.468096	-2.523097	-7.647162	4633.75	1.822348	2.466881	5.635982	8.546446	-1.479645	-2.462329	-7.893637	2356.3094	2.376705	0.994541	3.072889	5.874917	-0.584159	-1.189488	-7.4525	2001.9384	2.555181	0.88235	2.425999	5.248088	-0.476483	-1.070845	-4.975314	6428.437	2.300777
13974.5738	2.878383	4.004471	5.734453	9.660683	-2.474587	-3.81002	-14.162503	10103.8325	2.543634	3.295377	4.957323	8.517913	-2.058812	-3.226076	-9.823087	21949.6406	6.361409	8.53564	14.365115	19.777577	-3.619808	-6.122426	-21.713623	24313.0723	6.642388	9.417484	16.0693	22.560509	-3.945629	-6.593906	-20.412161	6689.0782	5.004471	2.483983	4.954161	8.495906	-1.801126	-3.371369	-8.504623	7641.3787	7.312834	2.137103	3.560131	5.981921	-1.892605	-3.153709	-7.179932	18527.6523	5.387444
56252.4092	8.903346	14.650142	20.624821	28.891871	-9.7946	-14.378385	-59.641253	51875.7124	9.69113	14.869746	22.425457	29.287405	-9.271026	-13.646514	-52.708627	7737.3306	2.338135	3.665879	7.917613	12.799656	-2.36014	-3.886603	-9.848885	7845.2886	2.33124	3.656037	8.224375	12.418623	-2.344187	-3.774841	-11.322228	3512.822	3.050006	1.367458	3.849188	6.348687	-0.88034	-1.702914	-5.443866	2966.9114	3.281262	1.171199	3.14998	5.872325	-0.720122	-1.384629	-5.491413	10540.5132	3.057659
8576.73	2.096036	2.190204	3.145334	6.581142	-1.405978	-2.346515	-9.392851	6050.499	1.863128	1.843946	2.927962	7.340564	-1.228707	-2.017863	-8.845779	15418.8423	4.651831	5.16557	7.859572	12.130389	-2.186038	-3.73911	-13.022918	17298.6894	4.92349	5.681943	8.687776	14.093695	-2.429761	-4.032342	-14.016012	4004.008	3.336651	1.495282	2.837869	5.645271	-0.987765	-1.842494	-7.021044	4066.5455	4.31133	1.206363	2.086086	4.712455	-0.887254	-1.522843	-6.744731	12896.1562	3.953168
6853.0615	1.997421	2.891638	4.627339	8.017155	-0.991106	-1.432419	-7.239652	7206.2193	2.216507	3.633887	6.145775	8.695764	-1.102471	-1.649702	-7.831114	378.1426	1.067313	1.118747	3.246246	6.346791	-0.333335	-0.806967	-5.298799	358.4273	1.062535	1.163552	3.321446	6.364377	-0.332391	-0.786121	-5.233317	484.6985	1.278566	0.60034	2.060109	5.033993	-0.145715	-0.520202	-3.736071	450.6259	1.345823	0.558963	1.743931	4.271063	-0.129566	-0.485933	-4.123434	1043.0513	1.207635
2643.0601	1.404239	0.730233	1.388539	4.946468	-0.262471	-0.723474	-6.496181	2013.0762	1.351838	0.691632	1.269147	5.311556	-0.237909	-0.631295	-5.368984	4293.1489	2.052795	0.987881	1.544694	5.077515	-0.322403	-0.854094	-6.733837	4673.166	2.101813	1.089144	1.724758	5.545075	-0.369208	-0.814069	-5.765367	854.4629	1.534148	0.50822	1.141782	3.582823	-0.149738	-0.507684	-4.131415	795.2052	1.691223	0.348007	0.762116	4.168428	-0.120722	-0.485091	-3.964863	3964.5357	1.972826
64872.9986	10.891566	17.603818	24.995931	34.486585	-11.026086	-15.99956	-84.755116	60262.5	11.709853	17.951521	27.673652	36.242289	-10.631747	-15.403685	-61.560747	9945.794	2.985376	4.23417	9.192088	13.238317	-2.778228	-4.412478	-11.307866	10005.8691	2.954709	4.210295	9.375534	13.720786	-2.740092	-4.285128	-10.91818	4021.7467	3.376059	1.539728	4.247372	7.316172	-1.005621	-1.847311	-5.117173	3406.3885	3.7943	1.313545	3.481823	6.030571	-0.814783	-1.517118	-6.369243	12998.207	3.802768
11031.8232	2.381586	3.043099	4.252923	6.576151	-1.956617	-3.032007	-9.071229	7923.6851	2.107609	2.530267	3.757188	7.303281	-1.684194	-2.732708	-7.590854	18899.9858	5.603404	7.007128	11.371453	13.821929	-2.930163	-5.008349	-15.560241	20976.3394	5.867272	7.736671	12.632085	16.540722	-3.185462	-5.214946	-14.491612	5426.2983	4.207559	2.008723	3.905674	6.667839	-1.413361	-2.498237	-5.290573	5885.6995	5.768725	1.699606	2.74835	5.568214	-1.362643	-2.340185	-5.259134	15909.0639	4.694337
49186.4805	8.166038	12.274824	16.718575	22.646714	-8.526803	-12.091554	-48.192032	45462.5869	8.660809	12.71934	18.761828	23.287038	-8.055164	-11.424519	-44.618725	6021.3032	2.054011	3.026906	6.84955	10.695768	-1.908066	-3.063889	-9.008245	6109.0283	2.043665	3.050531	6.767656	9.567914	-1.90147	-3.136405	-8.073805	2930.1528	2.664881	1.182221	3.330013	5.638505	-0.751119	-1.366458	-4.776344	2460.0806	2.887937	1.021236	2.716742	4.790727	-0.603536	-1.255605	-5.238444	8295.0269	2.633033
15317.1802	3.020092	4.532961	6.385645	10.497093	-2.944809	-4.554746	-15.829011	11347.9097	2.673392	3.753152	5.777323	9.325129	-2.436943	-3.752163	-11.780026	24681.1236	6.967157	9.846685	17.52682	22.633894	-4.290154	-7.275402	-23.893681	27089.5762	7.294524	10.834666	19.170904	24.862578	-4.614954	-8.280056	-26.796688	7997.1994	5.747846	2.924466	5.988059	9.321821	-2.236353	-4.204698	-9.795438	9686.0109	9.135094	2.546025	4.231842	7.289812	-2.554082	-4.230809	-10.907871	21035.1074	5.964948
48070.1001	7.873078	11.982908	16.333829	24.122926	-8.396869	-11.677557	-43.82607	44657.1186	8.479664	12.406164	18.556628	24.53587	-7.91928	-11.372909	-36.940207	5981.8555	2.02344	3.029119	6.850654	10.252789	-1.884341	-3.036275	-9.01423	6067.1099	2.017176	3.035751	6.814174	10.997021	-1.90142	-3.233369	-9.3126	2901.4077	2.648549	1.200454	3.410132	7.075025	-0.734379	-1.347258	-4.898274	2515.721	2.941163	1.015312	2.709496	5.869298	-0.603811	-1.188548	-5.207498	8251.9438	2.604476
15171.3096	2.999394	4.453004	6.483763	10.930395	-2.878043	-4.386564	-14.25705	11119.8232	2.640201	3.699775	5.678732	9.798938	-2.403199	-3.846044	-12.232782	24616.8037	6.881066	9.817358	17.408823	25.277718	-4.239616	-7.343448	-24.728394	26802.1758	7.130514	10.888234	19.206796	25.20175	-4.5878	-7.670751	-28.037095	7964.367	5.743992	2.907001	6.004835	9.706383	-2.225787	-4.22959	-9.614304	7556.8232	7.960641	2.600346	4.29888	7.021176	-2.049818	-3.578014	-7.340714	20903.2432	5.881963
23818.8086	4.413413	5.677667	7.885762	12.526217	-4.050533	-5.762909	-18.862108	22755.1465	4.801228	6.413604	9.752163	14.135041	-3.894629	-5.337343	-15.048014	2527.3408	1.434041	1.662343	4.333572	9.99449	-0.96902	-1.607976	-4.434653	2527.7524	1.423376	1.664163	4.345164	7.910664	-0.962651	-1.620049	-6.139531	1540.2209	1.877605	0.770961	2.566233	5.299277	-0.3976	-0.883258	-3.94765	1266.7576	1.957755	0.657111	2.100976	5.425053	-0.337475	-0.732028	-3.702089	3805.1826	1.740779
5843.1054	1.840068	1.355655	2.000658	5.101231	-0.748746	-1.228376	-5.560909	4376.8706	1.711964	1.205671	1.83898	4.001533	-0.684479	-1.160212	-4.243934	10847.2207	3.658136	2.927692	4.07201	6.456874	-1.268338	-2.06143	-8.273845	12250.649	3.884571	3.2417	4.574922	7.084724	-1.424272	-2.173571	-7.687351	2457.3899	2.509254	0.937134	1.857027	3.838075	-0.521573	-1.035422	-4.26846	2265.8465	2.939827	0.703568	1.261081	3.44841	-0.43805	-0.798278	-3.472462	9177.2295	3.229283
39297.6895	6.870329	9.596661	12.827702	16.135675	-6.713306	-8.873589	-22.742986	36508.4091	7.359319	10.248917	15.296881	18.412639	-6.319855	-8.399751	-21.407488	4516.0366	1.850011	2.382594	5.501815	8.347528	-1.400559	-2.15065	-5.204048	4566.6113	1.836658	2.403287	5.648316	8.860664	-1.39941	-2.136514	-5.491417	2329.288	2.354553	0.996847	2.956881	4.873805	-0.577524	-1.114018	-3.843249	2009.7144	2.606359	0.866146	2.430072	4.818223	-0.466383	-0.854849	-3.575318	6300.102	2.300844
13641.6778	2.887732	3.880176	5.346585	8.815547	-2.416087	-3.362279	-7.922109	10080.435	2.568897	3.279875	5.036082	7.206798	-2.050716	-2.960319	-8.405008	22022.1656	6.502156	8.563604	14.447191	19.629602	-3.607754	-5.567279	-15.362647	24249.6787	6.819279	9.431012	15.961066	19.478442	-3.90394	-6.175587	-13.951038	6760.3866	5.118584	2.495999	4.926715	6.789811	-1.803406	-3.141565	-5.425882	7871.2394	7.559207	2.127178	3.454838	5.030961	-1.946744	-2.99992	-5.370557	18810.0943	5.577897
55658.0732	9.079427	14.457737	19.863419	26.088201	-9.65731	-12.716148	-44.871121	51918.6133	9.839456	14.819431	22.20577	26.891692	-9.169341	-12.247601	-36.723341	7537.3907	2.328252	3.569919	7.813905	11.239601	-2.280929	-3.525186	-7.623361	7662.6143	2.323728	3.583538	7.840598	10.934738	-2.286678	-3.396063	-6.542121	3456.5751	2.971549	1.360105	3.789605	7.044876	-0.86005	-1.573066	-3.873039	2912.3354	3.246476	1.157044	2.994818	4.815664	-0.701936	-1.320814	-3.741132	10253.5	3.040819
8333.7373	2.09117	2.123089	2.887543	6.969034	-1.349309	-2.078533	-5.948774	6101.4287	1.889764	1.823835	2.670609	4.971964	-1.200428	-1.717414	-4.522652	15461.8144	4.763902	5.137651	7.724861	10.436922	-2.198829	-3.365694	-8.704022	17302.605	5.035398	5.703396	8.443797	10.614123	-2.40706	-3.618057	-10.634798	4079.3887	3.455182	1.487316	2.783202	4.997696	-0.988367	-1.771365	-4.710149	4111.3723	4.346154	1.195009	1.971301	4.268187	-0.889448	-1.389631	-3.209086	12982.1822	4.063727
6739.2754	2.004064	2.954218	4.853636	8.009412	-0.956505	-1.477161	-4.931166	7237.0401	2.246449	3.758843	6.353345	8.86178	-1.082568	-1.559988	-6.446168	317.3442	1.057774	1.135445	3.279232	6.303214	-0.304892	-0.616843	-3.484876	365.268	1.065321	1.156366	3.462667	5.762259	-0.302098	-0.6121	-2.918346	480.4349	1.27498	0.608919	2.016324	4.385273	-0.13613	-0.368125	-3.185455	438.3917	1.337511	0.517271	1.571043	3.580093	-0.117471	-0.355782	-2.242582	978.9301	1.198171
2636.2714	1.415959	0.687935	1.197518	3.544433	-0.248689	-0.532271	-3.280232	2019.5654	1.358132	0.673815	1.220498	3.781008	-0.223263	-0.483972	-3.330613	4285.3559	2.080043	0.959686	1.435807	3.883181	-0.309576	-0.64891	-4.375444	4646.2564	2.126069	1.056802	1.498234	3.975256	-0.353318	-0.688291	-3.784781	863.8995	1.537103	0.490794	1.062774	3.206805	-0.134258	-0.392178	-3.323071	781.351	1.677036	0.323584	0.701344	2.503825	-0.111071	-0.335153	-2.788153	3965.5091	1.995444
64115.3389	10.987644	17.244777	24.060435	29.963118	-10.876924	-14.222341	-45.47528	60025.7876	11.822935	17.737139	27.174071	31.597827	-10.508054	-14.069366	-40.208352	9812.9893	2.995594	4.150023	9.014546	11.681577	-2.704014	-4.122726	-8.512847	9840.8956	2.946855	4.133748	8.977386	11.346623	-2.715076	-4.023361	-8.427109	3982.8221	3.363621	1.532901	4.116937	6.329844	-0.991191	-1.74067	-3.652801	3397.7777	3.767687	1.294889	3.290738	5.270743	-0.805869	-1.327685	-3.792051	12807.6616	3.801315
10814.6855	2.383307	3.000801	4.204104	7.637112	-1.921224	-2.703102	-7.334822	7884.1465	2.124781	2.556081	3.743564	7.228087	-1.654222	-2.401643	-6.119093	18929.9402	5.705903	6.967984	11.333827	13.667885	-2.942698	-4.589061	-11.149127	21033.0234	6.000199	7.699347	12.437331	15.564276	-3.228311	-4.75471	-13.013481	5487.2241	4.286716	2.036918	3.951133	5.797146	-1.412135	-2.449412	-4.716319	6030.6186	5.799697	1.687012	2.770614	4.445807	-1.392977	-2.192259	-4.745707	16008.2187	4.790238
63370.4556	10.410733	16.67373	23.331186	28.744169	-10.874157	-14.591323	-43.452184	59196.8535	11.249314	17.115797	25.988041	31.637819	-10.496053	-14.593021	-42.051092	9218.6226	2.649842	4.08705	8.715521	11.522266	-2.702995	-4.244036	-10.659246	9264.1435	2.63013	4.078646	8.692869	11.5867	-2.697045	-4.074253	-8.898145	3921.6936	3.225986	1.505827	4.015738	6.242742	-0.974592	-1.697921	-3.513875	3448.4779	3.6372	1.286071	3.191621	5.032338	-0.809884	-1.485743	-4.390754	12361.2925	3.48188
10609.5513	2.346886	2.91877	4.144272	5.989642	-1.889844	-2.723937	-7.691694	7759.9775	2.099732	2.466096	3.613882	5.685034	-1.637351	-2.489812	-5.95334	18873.0556	5.566889	6.971498	11.251696	14.391935	-2.951599	-4.608326	-12.268744	20978.9765	5.873159	7.706824	12.294149	15.108327	-3.210253	-4.926221	-11.228306	5495.6467	4.239176	2.028536	3.995477	6.085072	-1.425553	-2.494347	-5.485089	6110.0691	5.847014	1.679432	2.696161	4.526909	-1.416831	-2.187801	-4.470134	16008.9805	4.7514
48426.7505	8.198847	12.077616	16.305315	21.600127	-8.381729	-10.982756	-35.748685	45061.6631	8.809619	12.580394	18.507073	21.893023	-7.97419	-11.218043	-26.836989	6071.9605	2.089925	2.95753	6.597833	8.871128	-1.871729	-2.898569	-6.739948	6129.7187	2.076544	2.95394	6.650103	9.114754	-1.868	-2.883734	-5.704755	2916.6261	2.650437	1.177872	3.277179	6.132012	-0.727081	-1.275923	-3.805638	2417.8072	2.850474	0.960802	2.73383	4.618717	-0.590938	-1.071243	-2.850086	8237.5147	2.651855
14954.707	3.006787	4.407437	6.221067	10.389211	-2.830641	-3.975399	-10.712737	11169.1118	2.692514	3.707594	5.663272	8.219891	-2.379012	-3.405752	-8.542739	24445.8184	6.953713	9.748191	17.221971	20.973534	-4.218675	-6.174285	-15.776569	26958.1533	7.291211	10.771241	19.064647	24.908784	-4.589104	-6.948644	-16.21337	8015.1251	5.761	2.920213	5.882537	7.802851	-2.205404	-3.987948	-5.938204	7882.9485	7.45021	2.517702	4.435641	6.958439	-2.271126	-3.908073	-7.281122	20961.2402	6.010479
6351.187	1.928438	2.722161	4.393736	6.803293	-0.933673	-1.381178	-4.373931	6846.2773	2.178816	3.465712	6.019939	8.284835	-1.041515	-1.475819	-4.245932	245.1113	1.042945	1.082868	3.242157	6.093521	-0.322733	-0.709802	-3.523852	271.1748	1.046643	1.103286	3.188132	5.257003	-0.326791	-0.657889	-3.359055	478.6345	1.271399	0.589856	1.933851	3.709035	-0.13948	-0.406343	-3.417945	415.9807	1.322578	0.524817	1.746157	3.354841	-0.127353	-0.403518	-2.394594	956.4731	1.190303
2535.584	1.400045	0.677063	1.154128	3.763561	-0.242855	-0.495581	-3.284624	1982.2041	1.355003	0.664413	1.187919	3.750235	-0.224885	-0.480407	-3.086443	4216.1885	2.054155	0.940598	1.352717	3.663082	-0.308504	-0.647566	-4.149352	4626.9454	2.117865	1.031029	1.508167	3.966503	-0.350837	-0.650662	-3.830729	886.0234	1.557384	0.47731	1.047343	3.113489	-0.138083	-0.405067	-2.742756	718.6765	1.612395	0.359893	0.813189	2.573618	-0.114365	-0.354679	-2.487266	3927.9878	1.990213
25405.6289	5.014903	6.153244	8.345525	10.916037	-4.266395	-5.636105	-14.645415	24200.7929	5.43577	6.933017	10.241557	12.652362	-4.093947	-5.365773	-12.479051	2993.4453	1.618406	1.687552	4.301951	6.715417	-0.912843	-1.462623	-4.974951	3035.7959	1.615235	1.689162	4.291464	6.479057	-0.922428	-1.408167	-3.632558	1562.9598	1.932954	0.783263	2.486572	4.452413	-0.389003	-0.8293	-3.476378	1350.2729	2.103008	0.64293	2.022866	4.0044	-0.322263	-0.61127	-2.50641	4075.2871	1.905935
6076.3955	1.894105	1.420083	2.02503	5.258424	-0.753714	-1.094696	-4.308311	4567.0102	1.762385	1.295487	1.912467	4.222355	-0.703217	-1.096036	-4.981244	10932.4885	3.868835	2.954279	4.040969	6.793901	-1.281442	-2.010439	-6.886028	12223.2115	4.052707	3.267735	4.54126	7.108194	-1.419667	-2.151216	-6.126414	2527.8633	2.574628	0.951656	1.837302	3.581213	-0.538339	-0.987351	-3.020664	2174.9453	2.87897	0.762567	1.392869	3.077756	-0.445522	-0.785777	-2.772483	9226.7366	3.353394
39486.9717	6.999552	9.722428	12.971938	17.006896	-6.782966	-8.923573	-22.964458	36625.1465	7.522372	10.331963	15.134022	17.748388	-6.381085	-8.640792	-19.663046	4509.3672	1.879654	2.374764	5.474263	8.968241	-1.382166	-2.168408	-5.962554	4597.8642	1.878091	2.369713	5.576903	7.971533	-1.398124	-2.133826	-4.599453	2346.3765	2.369651	0.997597	2.972233	5.456885	-0.582956	-1.126492	-3.19362	1937.4032	2.534647	0.841155	2.468463	4.504848	-0.468816	-0.893248	-2.533737	6223.875	2.340323
13636.4746	2.918851	3.935168	5.42566	7.812641	-2.41152	-3.423066	-7.728798	10193.0146	2.624703	3.336661	5.032227	8.578786	-2.068744	-3.02982	-7.400343	21998.499	6.708334	8.556278	14.470141	17.59796	-3.652664	-5.646883	-12.832304	24302.2244	7.054427	9.425351	15.906533	18.603915	-3.911431	-6.113161	-15.774077	6796.46	5.169106	2.530658	4.934817	7.040737	-1.820694	-3.248897	-6.197024	6150.9192	6.10652	2.104318	3.795818	5.84162	-1.632138	-2.721966	-6.171604	18726.3913	5.727197
55734.1968	9.232608	14.416593	19.701819	23.70098	-9.638263	-12.537207	-39.384082	51631.1973	9.953206	14.723516	21.871071	25.838185	-9.124371	-12.368214	-34.979531	7514.4946	2.364941	3.534409	7.621138	11.336676	-2.243889	-3.499091	-7.4782	7588.9297	2.346231	3.507228	7.689596	10.148788	-2.223539	-3.34638	-6.109901	3460.4572	2.995737	1.359038	3.737596	5.537136	-0.872535	-1.550278	-4.4281	2823.5106	3.152065	1.112172	3.002967	5.640305	-0.681015	-1.248612	-3.847374	10138.6929	3.078626
8379.9604	2.116618	2.119569	2.897238	4.700611	-1.341155	-1.908228	-6.439297	6189.7505	1.920009	1.837465	2.695815	5.327782	-1.215682	-1.783984	-5.493626	15345.7822	4.838369	5.142923	7.756003	10.27428	-2.206128	-3.255166	-8.527334	17140.8369	5.100155	5.715303	8.635258	13.090346	-2.422607	-3.682118	-10.275859	4101.5065	3.45997	1.501253	2.828004	4.651979	-1.003773	-1.894343	-3.763353	3588.3039	3.911199	1.255426	2.176657	3.957515	-0.839615	-1.413001	-3.872401	13003.4356	4.152511
6724.5322	2.020598	2.89551	4.704013	6.451841	-0.958748	-1.368943	-5.728872	7225.0688	2.267488	3.6514	6.151374	8.582533	-1.078146	-1.577229	-4.759822	345.8013	1.064441	1.104513	3.118664	6.619379	-0.319768	-0.663485	-3.105526	337.7124	1.061794	1.122015	3.274392	6.333606	-0.309867	-0.635473	-4.119097	474.045	1.27283	0.607351	2.0272	4.438405	-0.136856	-0.406272	-2.962726	411.0845	1.315076	0.497664	1.622506	3.681536	-0.123348	-0.32014	-2.468941	985.2295	1.204746
2642.4449	1.423541	0.667298	1.124976	3.776493	-0.248339	-0.513473	-2.863963	2081.6518	1.376292	0.650715	1.110478	3.759266	-0.218203	-0.466463	-3.1293	4237.2742	2.107223	0.909046	1.339761	3.568771	-0.310663	-0.648198	-4.245509	4608.3403	2.157551	1.003375	1.42084	4.039744	-0.353081	-0.661122	-3.420292	884.8369	1.557021	0.468109	1.00362	2.710864	-0.142177	-0.370577	-2.538119	747.5515	1.64144	0.354783	0.757182	3.122584	-0.114979	-0.313694	-2.381876	3948.648	2.030797
64366.1006	11.206853	17.325183	24.147163	30.042365	-10.976237	-15.487693	-45.121185	59968.7856	11.975262	17.761804	27.13234	32.602682	-10.589666	-14.49897	-45.003262	9780.6254	3.063655	4.059043	8.790131	12.222068	-2.695272	-4.262091	-7.081319	9850.4395	3.021469	4.045216	8.904849	13.064404	-2.677265	-4.036248	-7.948594	4006.5158	3.408115	1.533338	4.060962	6.400861	-0.991066	-1.75584	-4.595178	3301.8667	3.674356	1.250441	3.323971	5.930278	-0.809027	-1.396942	-3.794575	12726.9604	3.884593
10768.3784	2.396375	2.988777	4.172545	6.768529	-1.911089	-2.74663	-7.425824	7946.8979	2.149474	2.556658	3.787208	6.141361	-1.679537	-2.476352	-5.930598	18949.1555	5.932648	7.009487	11.203298	14.399465	-2.943626	-4.806603	-10.750551	21022.8913	6.193912	7.707807	12.533366	16.168323	-3.245477	-4.937845	-12.742635	5523.5107	4.324328	2.051403	3.930918	5.900247	-1.416172	-2.539051	-4.870262	4894.6956	4.990347	1.702463	3.076152	5.108542	-1.248375	-2.099274	-4.877495	16067.4312	4.945467
49074.7422	8.434027	12.239537	16.449529	21.651442	-8.447975	-11.249827	-31.623405	45362.936	8.918344	12.652019	18.62944	23.947919	-7.968587	-10.615714	-28.143754	6020.1538	2.116191	2.923527	6.465632	9.307943	-1.853147	-2.822223	-6.192608	6096.1489	2.107547	2.928077	6.467776	9.579541	-1.846612	-2.733161	-6.56414	2926.5067	2.674361	1.174421	3.35952	6.008757	-0.728214	-1.360791	-4.912786	2424.082	2.858531	0.971705	2.727525	4.755255	-0.600094	-1.004782	-3.034208	8280.8149	2.726258
15007.1728	3.051742	4.421453	6.187886	8.070431	-2.807096	-4.068519	-9.888584	11234.7364	2.710348	3.715791	5.551546	7.649267	-2.380601	-3.38769	-7.69032	24642.8445	7.35529	9.856245	17.504448	21.279715	-4.252766	-6.460295	-14.253423	27149.231	7.708549	10.86369	19.332914	23.169238	-4.631444	-7.04651	-15.538583	8071.1916	5.881696	2.968398	5.998844	8.121005	-2.235965	-4.033487	-7.234689	7379.2566	7.111773	2.498868	4.643861	6.681548	-2.026231	-3.392719	-5.931565	21097.7683	6.270778
24011.8803	4.560302	5.666551	7.601054	9.382119	-4.078729	-5.475251	-13.287909	22938.8911	4.966619	6.371882	9.562114	12.468778	-3.898825	-5.133325	-12.814811	2484.9345	1.447855	1.607755	4.041923	7.946207	-0.932399	-1.52655	-4.333471	2487.3979	1.44256	1.595927	4.068297	6.162232	-0.927482	-1.586165	-3.760607	1515.5514	1.874398	0.765046	2.448777	4.472625	-0.386824	-0.747349	-2.91536	1299.5413	1.994765	0.641208	1.988746	3.850579	-0.325967	-0.694858	-3.332137	3694.4751	1.753535
5880.1348	1.875055	1.337221	1.951786	4.766693	-0.734987	-1.202985	-4.23191	4438.3066	1.74467	1.227212	1.842769	4.483717	-0.677671	-1.099049	-4.041166	10919.3737	3.878039	2.915383	4.00018	7.072083	-1.29959	-1.967576	-6.519693	12261.9367	4.102792	3.215462	4.330643	7.494999	-1.472192	-2.193467	-6.525255	2547.3456	2.606915	0.933842	1.749818	3.707942	-0.548046	-0.999047	-3.072351	2172.9604	2.850011	0.747442	1.408539	3.137839	-0.461091	-0.828155	-3.185365	9341.3946	3.42988
39526.622	7.132954	9.650512	12.95408	16.509848	-6.817213	-9.032585	-22.013352	36742.0982	7.602271	10.250945	15.008892	20.051906	-6.366604	-8.433008	-21.845561	4474.8643	1.88845	2.321676	5.346828	7.511445	-1.404155	-2.232771	-5.57309	4583.831	1.898742	2.31602	5.404861	7.751956	-1.398493	-2.175406	-5.223003	2341.7962	2.387186	0.999174	2.982187	5.153318	-0.581201	-1.035241	-2.757217	1950.9092	2.533798	0.825806	2.472585	4.34969	-0.480153	-0.975222	-3.076914	6207.6705	2.361867
13520.7417	2.93255	3.89809	5.355009	8.349259	-2.392333	-3.381029	-8.192835	10196.3496	2.646395	3.344971	4.929191	7.728191	-2.049168	-2.854357	-7.55061	22082.8846	6.991219	8.634162	14.679647	18.796678	-3.659339	-5.655567	-15.53399	24403.5617	7.34939	9.505244	16.290168	19.369039	-3.950737	-6.341667	-15.411653	6847.6946	5.300683	2.543989	4.985945	6.663443	-1.826493	-3.268914	-5.916471	6174.922	6.248111	2.1282	3.878267	5.440487	-1.630971	-2.778899	-5.535458	18928.7082	5.991518
56258.6977	9.438233	14.553132	19.985929	25.645187	-9.751795	-13.187251	-39.28619	52178.4849	10.112518	14.891762	22.198864	26.288107	-9.243983	-12.398673	-38.217123	7566.4482	2.415095	3.498613	7.557624	10.242485	-2.256723	-3.41546	-7.596947	7600.1807	2.399212	3.476327	7.708424	10.696777	-2.239576	-3.483829	-6.655719	3486.3593	3.045217	1.36822	3.782173	5.976043	-0.879052	-1.50966	-4.6988	2893.9847	3.256877	1.12806	3.07058	5.098671	-0.709358	-1.194265	-3.021255	10219.4976	3.16254
8329.0811	2.123654	2.113195	2.960097	6.030859	-1.332595	-2.164894	-5.469253	6253.3115	1.94291	1.867553	2.68077	4.827849	-1.20944	-1.825882	-5.819569	15540.2019	5.105336	5.171002	7.819688	11.558085	-2.205666	-3.332043	-8.187106	17342.7671	5.367771	5.72601	8.500566	10.930027	-2.451692	-3.742738	-9.276914	4135.9976	3.537459	1.511219	2.850265	4.873382	-1.005699	-1.70222	-4.045017	3589.4099	3.955855	1.244766	2.197236	4.165155	-0.851195	-1.507042	-3.734193	13157.8354	4.34422
24771.8305	4.839402	5.84952	7.830579	10.357445	-4.174691	-5.525184	-16.148513	23749.3095	5.242864	6.610156	9.740195	13.022566	-4.003635	-5.297087	-11.836778	2632.1055	1.510701	1.611384	3.973158	6.178586	-0.931062	-1.50225	-4.284631	2684.5611	1.515402	1.61379	4.042462	7.073221	-0.934807	-1.607153	-4.902902	1556.8776	1.915232	0.772155	2.460473	4.760446	-0.399189	-0.91042	-2.957092	1320.1118	2.030823	0.648699	2.029559	4.680781	-0.32886	-0.657134	-2.632129	3811.1338	1.82296
6008.669	1.909783	1.367694	1.992751	4.394809	-0.745084	-1.174987	-4.032431	4621.3633	1.791115	1.244347	1.89557	4.398349	-0.695832	-1.072254	-4.021765	11012.6904	4.012171	2.908309	3.966183	6.728372	-1.299618	-1.973536	-7.340195	12330.0723	4.247473	3.212254	4.353303	7.703429	-1.459061	-2.265301	-7.522884	2589.7719	2.659696	0.921806	1.771402	3.627807	-0.544009	-1.029448	-2.863911	2173.6762	2.839473	0.74318	1.356971	3.296866	-0.456443	-0.857447	-3.159265	9424.5305	3.532153
39970.5938	7.269206	9.774477	13.116787	16.723021	-6.857685	-8.990235	-24.693788	37108.3242	7.753827	10.361644	15.15173	18.54985	-6.414117	-8.879984	-20.022949	4450.7388	1.893612	2.303195	5.373214	8.516037	-1.38814	-2.119619	-5.833062	4531.4512	1.896471	2.299975	5.336218	8.589106	-1.371597	-2.123519	-4.86392	2345.0381	2.394429	1.006901	3.039175	4.993669	-0.581701	-1.124551	-2.904948	1956.6811	2.538086	0.832362	2.438153	4.714774	-0.475236	-0.993448	-4.365218	6189.9849	2.379282
13601.3262	2.969743	3.908924	5.40013	8.618452	-2.383932	-3.619315	-7.981113	10221.3516	2.666911	3.352571	4.998385	7.894579	-2.063008	-2.986481	-7.254395	22083.534	7.176866	8.665436	15.014328	19.185766	-3.645172	-5.555267	-13.032643	24400.3403	7.467083	9.561298	16.533889	19.858607	-3.999589	-6.09207	-14.65981	6919.322	5.396316	2.567288	5.137773	7.169347	-1.841852	-3.26663	-6.219583	6198.0176	6.272295	2.139343	3.854685	5.422448	-1.632599	-2.7286	-5.278998	18951.4131	6.122124
56865.3989	9.580315	14.729774	20.212193	26.470433	-9.887814	-13.143253	-34.466057	52525.0415	10.282846	15.018454	22.261348	26.366766	-9.328715	-12.458483	-32.967371	7538.274	2.435807	3.459313	7.479382	10.160701	-2.219477	-3.439848	-7.121636	7608.4444	2.430525	3.40668	7.530597	9.98501	-2.207695	-3.375805	-6.644702	3491.4245	3.068451	1.359442	3.798433	6.100617	-0.875419	-1.559636	-4.671033	2872.3783	3.230293	1.131829	3.033254	4.811633	-0.700197	-1.27857	-3.882148	10189.4394	3.183794
8353.5224	2.135314	2.11859	3.052558	5.457252	-1.340301	-1.949609	-5.089199	6265.955	1.946743	1.868476	2.718463	5.006778	-1.21117	-1.872103	-4.566834	15584.4587	5.236913	5.209892	7.751023	11.884088	-2.211166	-3.324994	-10.504933	17428.155	5.53598	5.769413	8.559988	11.903623	-2.441339	-3.77761	-10.112608	4165.9821	3.584785	1.519254	2.835602	4.638897	-1.01032	-1.879234	-3.609461	3648.317	4.05265	1.243386	2.198917	3.828398	-0.856982	-1.430245	-3.951734	13301.1445	4.458204
6852.7124	2.071219	2.752924	4.320656	6.31286	-0.988053	-1.377848	-4.26046	7354.6948	2.325334	3.430524	5.664163	8.355725	-1.10017	-1.541611	-4.707765	344.4664	1.067598	1.033043	2.969811	6.951394	-0.322688	-0.615404	-3.077495	352.4146	1.068329	1.044923	2.986784	5.492291	-0.321906	-0.631547	-3.147438	471.8229	1.276787	0.581935	1.988569	3.99731	-0.144641	-0.440916	-2.811287	427.0305	1.330774	0.484022	1.553414	3.648428	-0.126867	-0.367791	-2.472621	1000.9981	1.219454
2612.7139	1.433913	0.594589	1.049284	4.155515	-0.249748	-0.534032	-3.36052	2168.02	1.404163	0.594777	1.053788	3.934804	-0.231981	-0.518493	-3.105877	4104.8496	2.167849	0.797844	1.153983	4.070625	-0.306979	-0.692435	-3.118468	4490.5064	2.234992	0.874838	1.305499	3.876712	-0.334834	-0.685617	-4.021165	938.7862	1.62946	0.410397	0.907254	2.706176	-0.140077	-0.384274	-3.095444	768.7589	1.674039	0.315764	0.740603	2.852211	-0.117013	-0.411893	-2.412179	4011.2334	2.13487
65134.0396	11.709162	17.631426	24.692381	31.188379	-11.154662	-15.217855	-45.41398	60879.2544	12.503296	18.017129	27.318816	31.791136	-10.698528	-14.606539	-39.48152	9834.834	3.193614	3.973714	8.529391	11.111896	-2.69072	-4.149133	-7.824289	9827.5342	3.150959	3.932391	8.588513	11.246056	-2.659404	-3.974837	-7.439545	4028.3042	3.500724	1.544817	4.169524	6.758143	-1.006611	-1.897189	-4.870056	3333.5006	3.734969	1.257841	3.360524	5.435112	-0.812035	-1.471544	-3.847251	12770.8159	4.044807
10714.7563	2.426209	2.985619	4.204427	6.556272	-1.907613	-2.698414	-7.561106	8049.7451	2.192829	2.588989	3.801054	6.732396	-1.675815	-2.429526	-6.021321	19099.8953	6.383345	7.088403	11.652327	15.023181	-2.999101	-4.457398	-11.055426	21262.3196	6.76764	7.803185	12.587226	15.709574	-3.278081	-4.824188	-13.245082	5573.2759	4.480668	2.084034	4.056092	5.833167	-1.428513	-2.515324	-4.181932	4938.9221	5.073347	1.715024	3.132695	5.006172	-1.241052	-2.026808	-4.759172	16317.9348	5.367332
49508.3833	8.786997	12.399096	16.761644	20.749435	-8.545541	-11.142059	-31.183448	45935.7094	9.308326	12.826313	18.792986	21.362582	-8.063135	-10.687463	-33.18673	6032.5161	2.184419	2.861377	6.256823	9.143956	-1.8139	-2.861029	-7.041562	6117.7812	2.187449	2.840983	6.307189	9.541455	-1.818083	-2.691157	-6.121211	2942.5864	2.730294	1.19415	3.435471	5.896582	-0.743335	-1.386472	-4.895942	2451.9165	2.91213	0.981634	2.674539	4.729791	-0.601819	-1.06073	-3.099172	8227.9199	2.805488
14887.1528	3.082249	4.420443	6.281605	9.327513	-2.789886	-3.891561	-8.614493	11362.56	2.782898	3.793504	5.66225	9.315872	-2.386043	-3.488624	-7.834275	24741.6431	7.958827	9.938795	17.620997	20.987327	-4.268358	-6.390671	-17.282386	27273.6506	8.344116	10.955068	19.607634	23.478122	-4.645738	-6.962798	-16.27396	8127.0791	6.107706	3.006536	6.125315	8.331854	-2.253156	-4.054859	-6.988123	7402.8244	7.247419	2.519057	4.599231	6.470808	-2.027463	-3.383114	-6.665037	21278.916	6.736028
-1377.3066	0.948403	2.003947	4.449084	15.505096	-0.511248	-1.726897	-13.060716	-2509.1426	0.925514	1.759091	4.426732	22.485085	-0.616258	-2.250303	-17.438677	-25.3799	0.991821	0.440508	1.384271	3.456864	-0.082271	-0.419148	-3.663365	3.7256	1.00114	0.46773
40330.7578	3.069579	8.316555	11.808115	24.4479	-5.108225	-8.172463	-48.163917	45861.3438	2.859527	10.940353	16.793403	28.97621	-5.646517	-9.6722	-54.710752	3443.2314	2.383762	0.904211	1.847074	5.071846	-0.462825	-0.980429	-5.137554	3534.5391	2.330756	0.952484	1.926624	4.517641	-0.462846	-0.914376	-5.25146	1499.0647	1.900413	0.546944	1.266139	3.530724	-0.241425	-0.686602	-4.118366	1275.5062	1.907272	0.481675	1.238275	3.335806	-0.198652	-0.577359	-4.68355	4728.4858	2.508993
48547.1797	2.852286	14.251231	21.562377	35.905695	-9.394729	-14.084599	-67.082031	36786.3984	2.114193	11.394707	17.993766	45.023242	-8.014168	-12.62342	-53.738275	8028.4309	3.595716	2.173425	4.190062	7.146901	-1.674256	-2.685296	-8.543642	8420.117	3.586298	2.292656	4.276383	7.0014	-1.745071	-2.755952	-7.247389	3187.9808	2.668716	1.221664	2.777249	4.749585	-0.801935	-1.434316	-4.368776	2631.4675	2.593293	1.004652	2.418523	5.161175	-0.668947	-1.246391	-4.945506	12377.9726	4.207247
234050.6679	13.416159	64.641317	98.220285	250.923548	-37.679982	-99.376387	-921.13923	251678.5566	11.564393	66.01422	98.921946	172.431392	-39.909278	-107.362931	-916.491662	38337.3162	14.574034	10.500122	14.351035	23.842211	-9.691326	-15.844889	-41.143075	37925.0908	13.699228	10.36263	14.168826	21.351269	-9.513644	-15.74109	-44.021979	9463.2886	6.702321	3.063933	5.468088	7.30122	-2.384098	-4.058523	-10.04027	7926.0475	6.5831	2.52233	4.611236	7.321935	-1.980682	-3.482654	-7.737712	49021.0756	14.92787
30552.4805	2.137146	8.178548	12.196598	28.537408	-6.315644	-9.561897	-43.235769	22612.5	1.65227	6.778195	10.807801	29.909845	-5.635491	-9.080627	-36.510482	4151.7161	2.240771	1.141754	2.303586	5.471882	-0.862064	-1.530979	-5.736238	4437.8176	2.265361	1.229893	2.4256	5.738168	-0.892035	-1.510928	-6.026285	1960.6176	2.018134	0.736093	1.817034	4.515595	-0.505864	-1.026189	-4.146037	1652.6888	2.001603	0.61936	1.626308	4.319396	-0.432751	-0.928305	-4.206676	6935.418	2.67217
232436.2676	13.298644	83.680018	128.11209	304.133651	-36.718235	-100.972909	-738.476075	242772.1777	11.017778	87.970485	139.514719	202.265034	-38.345992	-121.323419	-818.604134	51184.9787	19.054481	19.498347	27.914614	38.814392	-12.657238	-21.034511	-54.946049	51329.1587	18.152884	19.37456	27.845177	40.671678	-12.752113	-20.771855	-60.516271	10396.4833	7.269654	4.512522	8.814639	11.460542	-2.6887	-4.554547	-8.839898	8720.0613	7.159895	3.691651	7.3877	10.328711	-2.235966	-3.833468	-9.031065	58233.1572	17.322297
15788.9873	2.014192	4.140693	6.190108	12.042652	-3.125392	-4.714327	-16.323309	14135.1836	1.733067	4.292636	6.89712	15.057505	-3.186254	-4.795981	-17.99028	1587.5728	1.501773	0.60087	1.509547	3.615301	-0.413417	-0.862787	-4.384606	1691.2442	1.500183	0.658327	1.622275	4.391142	-0.435981	-0.8715	-4.504917	1003.8914	1.618733	0.488017	1.466425	4.671845	-0.27781	-0.586297	-3.730035	839.9207	1.61507	0.420799	1.249075	3.076434	-0.249425	-0.574147	-3.141021	2882.8013	1.759143
67483.0557	6.903223	14.775018	19.136286	29.913873	-10.94387	-15.546129	-82.015319	79506.6006	6.744385	18.602786	25.998229	37.516371	-12.609292	-18.696564	-98.417705	13179.0955	6.472795	3.465244	4.906396	8.22473	-2.56126	-3.975412	-11.251108	13597.478	6.282767	3.610634	5.108168	8.046843	-2.674314	-3.986819	-10.228716	3358.4479	3.434976	1.020105	1.969539	4.307478	-0.706437	-1.259852	-4.606258	2792.9927	3.367238	0.862722	1.694114	3.382448	-0.605981	-1.095797	-4.23553	15317.157	6.188888
28252.748	2.98437	6.926955	9.42725	16.829025	-5.060505	-6.904272	-19.873345	25196.8105	2.455494	6.998125	10.398639	17.62934	-4.956873	-6.866996	-21.876018	3126.4072	2.010724	0.98612	2.166307	4.899223	-0.696753	-1.128749	-4.215173	3353.7793	2.029142	1.049709	2.293512	4.901662	-0.730308	-1.230645	-4.177437	1685.5695	2.059056	0.679991	1.822666	4.090895	-0.431729	-0.855548	-2.964675	1422.6996	2.061236	0.574912	1.561737	4.042055	-0.363312	-0.721907	-2.786204	5340.25	2.463448
88950.5117	9.145106	33.799587	49.232853	74.123356	-14.622624	-21.001347	-121.610625	99375.0059	8.885427	39.683941	61.719067	77.947827	-16.27615	-24.386894	-123.092061	27375.1208	12.227345	11.317977	19.555359	23.615508	-6.260805	-10.222205	-21.326456	28424.6824	11.905563	11.807409	20.146015	23.186697	-6.567224	-10.187862	-22.474777	5893.7565	5.297431	2.612871	5.272093	7.438804	-1.46499	-2.497721	-5.27517	4903.1822	5.1875	2.127343	4.490205	6.50971	-1.226013	-2.018392	-5.91822	28883.9585	10.590547
45239.5996	5.604787	11.467192	15.352248	21.196185	-7.129775	-9.379159	-30.407507	42112.3476	4.929797	11.968989	17.440553	23.163557	-6.989854	-9.501483	-30.260381	5381.6216	2.89235	1.64469	3.30497	5.797461	-1.093593	-1.714926	-4.935408	5683.8698	2.869087	1.748413	3.541734	6.379173	-1.140973	-1.680293	-4.049762	2671.8892	2.909145	1.023477	2.429166	4.315097	-0.614741	-1.172884	-4.76248	2259.2611	2.893943	0.858729	2.196658	4.389794	-0.516682	-0.917168	-2.929835	8841.9397	3.71658
57174.9101	7.675617	14.465041	18.186996	28.567521	-9.122192	-12.670347	-45.911052	67774.293	8.693145	18.62707	25.663217	33.580391	-10.759577	-14.555579	-65.713101	16896.5987	8.090913	5.740813	9.281255	12.175608	-3.568631	-5.526032	-13.044001	17584.2553	7.872849	6.008342	9.735849	13.280326	-3.770512	-5.735026	-11.573754	3854.5951	4.049793	1.376242	2.696862	4.523884	-0.891466	-1.599736	-4.908186	3188.2048	3.948624	1.139946	2.228026	4.20145	-0.733343	-1.313312	-3.784092	17968.4349	7.219863
38233.625	5.337962	9.374448	12.736163	17.198499	-6.007874	-8.173162	-24.797567	37102.9366	4.956365	10.293596	15.002812	19.973933	-6.051768	-8.370436	-24.488503	4208.7251	2.537208	1.286203	2.639295	4.762483	-0.832184	-1.463999	-4.054759	4461.9263	2.508186	1.380918	2.720792	5.539988	-0.869243	-1.383185	-4.054911	2256.8509	2.640294	0.874647	2.184507	4.77575	-0.507059	-0.899481	-3.176026	1899.9241	2.6431	0.739821	1.896569	4.113244	-0.437271	-0.806961	-3.440108	7028.1665	3.223324
73684.4248	10.285978	22.577823	31.668926	45.950672	-12.350829	-17.547899	-76.357189	84250.3706	11.741633	28.452444	42.991576	53.57137	-13.92328	-19.745207	-88.20836	30081.6809	14.115172	11.119877	21.057355	24.357422	-6.940831	-10.859776	-23.167893	31390.1462	13.738244	11.661352	21.916902	26.806696	-7.31339	-11.433298	-25.671478	6427.5756	6.30379	2.430813	5.165765	7.947697	-1.57831	-2.68587	-6.426183	5327.0172	6.096675	1.967602	4.445299	7.160879	-1.29735	-2.251687	-4.938165	31174.5329	12.22554
19322.7773	3.208606	4.818357	6.961269	11.592271	-3.103898	-4.341615	-13.452926	20107.6943	3.241956	5.739781	8.835936	14.443791	-3.463825	-4.98072	-15.099044	1721.0608	1.619139	0.666743	1.619668	4.545424	-0.417376	-0.913437	-4.581897	1857.6013	1.620421	0.718909	1.698069	4.609113	-0.436476	-0.832528	-3.828275	1220.7182	1.908302	0.573823	1.618266	3.643013	-0.294054	-0.662036	-3.008144	1008.5038	1.868677	0.494911	1.449736	3.51242	-0.267268	-0.599895	-2.578064	3178.824	2.004619
33943.1231	5.680124	6.036065	7.503529	12.244852	-5.15963	-7.517631	-25.693497	44483.0405	7.122332	9.240611	11.994153	17.384054	-6.82571	-9.966371	-32.947807	10924.0766	6.111264	3.079933	4.648405	7.494913	-2.100827	-3.201235	-8.775051	11437.5598	6.002694	3.231119	4.925766	7.89082	-2.19705	-3.370449	-7.724916	2681.5437	3.229254	0.805856	1.535892	4.423931	-0.556941	-1.127081	-3.682587	2228.7945	3.169872	0.675644	1.371845	3.368051	-0.469948	-0.927171	-3.788985	12000.3216	5.691297
30056.5703	4.026471	7.243691	9.816053	14.568378	-4.913375	-6.77237	-21.976398	29211.7051	3.694497	8.039469	12.014679	18.386676	-5.077468	-7.136019	-20.816767	3120.3496	2.121986	0.977901	2.018238	5.56221	-0.641466	-1.107388	-4.044091	3328.9307	2.111014	1.031499	2.089869	4.151489	-0.678724	-1.205365	-3.983486	1792.757	2.262628	0.720746	1.895552	3.854837	-0.433372	-0.810569	-3.620694	1545.8352	2.304567	0.609738	1.609735	3.573592	-0.357982	-0.69802	-3.77696	5405.6181	2.686795
101388.7471	13.136558	23.839455	32.711922	45.723848	-17.573249	-26.652795	-165.590942	112422.3027	14.275825	29.077161	42.82633	58.141022	-19.122442	-30.280152	-163.13234	30566.8779	14.558626	9.861759	17.874107	20.434486	-7.134336	-11.193573	-28.393487	31733.2036	14.075434	10.313023	18.458001	21.458457	-7.4509	-11.858891	-27.608962	6840.6712	6.561896	2.202798	4.579293	7.494207	-1.654086	-2.928784	-6.254106	5653.5967	6.321049	1.793401	3.932442	5.929788	-1.356265	-2.308952	-4.953785	33856.541	13.347996
41520.6894	4.264151	10.54225	14.474687	21.643032	-6.857465	-9.35358	-34.228628	38337.1279	3.630332	10.83524	15.961916	23.909714	-6.711882	-9.427281	-33.497105	4932.052	2.616117	1.451799	2.854266	5.277128	-1.002305	-1.660042	-4.794564	5217.2642	2.593409	1.527201	2.909974	5.756155	-1.050245	-1.682444	-5.188004	2499.9548	2.617675	0.932129	2.14549	4.248048	-0.588308	-1.069886	-2.858544	2134.0949	2.648544	0.794948	1.968047	4.161495	-0.497354	-0.873616	-3.105543	8261.6635	3.29789
87568.0156	9.614865	20.695365	28.228944	45.496515	-14.762033	-22.399722	-111.866197	98950.167	9.993039	24.925968	36.610832	50.703923	-16.32114	-25.43898	-147.008081	20524.8967	9.203282	6.396238	10.106517	14.332498	-4.473506	-7.00296	-18.689698	21191.2573	8.933305	6.645111	10.570768	13.066673	-4.649304	-7.265981	-18.264875	4866.4841	4.648281	1.588231	3.044041	5.044779	-1.105954	-2.029927	-6.32958	4020.9564	4.537428	1.328851	2.536771	5.579528	-0.916922	-1.677649	-5.404259	23300.5066	8.548386
645.5605	1.04903	2.11579	3.881894	9.973923	-0.360631	-1.046648	-6.677702	185.9482	1.012143	2.545422	5.003706	11.304612	-0.386	-1.111317	-7.98512	-178.3122	0.941577	0.326693	1.134951	4.635983	-0.078783	-0.484752	-3.775739	-202.1206	0.938384	0.352263	1.094313	3.755697	-0.091772	-0.461133	-4.50059	0	1	0.368648	1.206766	4.010763	-0.05324	-0.388769	-3.73239	22.7581	1.01731	0.320872	1.083507	3.541188	-0.049716	-0.397867	-3.387966	-89.0721	0.975696
13507.8545	2.359962	2.544778	3.531543	8.973251	-1.515852	-3.03424	-13.851503	19415.0751	2.682892	4.304813	6.309959	14.021756	-2.317433	-3.716625	-17.930952	3445.7598	2.561325	0.729741	1.34288	4.195172	-0.451137	-0.929148	-5.24726	3602.6575	2.521779	0.78219	1.324585	4.212189	-0.465771	-0.927342	-4.921136	1048.7594	1.784507	0.342038	0.82624	3.361993	-0.177792	-0.543581	-3.808673	886.303	1.789667	0.300678	0.788341	3.854116	-0.152483	-0.554238	-4.466504	4174.7885	2.548784
45860.1465	4.541502	12.166645	17.379545	25.304393	-7.470484	-10.683572	-52.457855	42264.7255	3.761726	12.457405	19.115731	29.006666	-7.318022	-10.83126	-42.031979	5915.2253	3.099366	1.695166	3.300303	6.267629	-1.136631	-1.851313	-5.617335	6225.8352	3.056283	1.774844	3.365801	6.29422	-1.190891	-1.992864	-6.465332	2817.9348	2.876445	1.050057	2.404066	4.439555	-0.647476	-1.204039	-4.707018	2396.2542	2.867816	0.893137	2.12904	4.779553	-0.555027	-1.016868	-3.947725	9705.9592	3.857949
107573.3067	10.984248	29.408543	41.60784	69.33616	-17.890941	-27.258026	-194.843729	118157.0078	11.18032	34.318176	51.71679	74.087664	-19.50162	-31.133082	-262.510439	26400.0056	11.546052	9.194269	15.386234	20.268313	-6.022789	-9.830015	-26.494159	27161.3051	11.094114	9.498303	15.874175	19.31767	-6.281181	-10.309087	-30.248615	6006.1123	5.526741	2.176437	4.307777	6.925981	-1.428663	-2.583677	-7.428838	4985.0773	5.316508	1.785208	3.599851	6.140717	-1.184709	-2.155722	-6.378108	29525.6181	10.507456
17213.5693	2.40496	4.412355	6.734651	11.953602	-3.066378	-4.590239	-15.237085	17048.1055	2.226637	5.003629	7.931398	14.302181	-3.378267	-4.87702	-15.102471	1503.3982	1.506061	0.562264	1.36674	4.100281	-0.367741	-0.717755	-3.663743	1639.2866	1.515587	0.61001	1.407785	3.877709	-0.388557	-0.779341	-3.814229	1108.2308	1.738811	0.508451	1.427549	3.879398	-0.292419	-0.570171	-3.676773	913.7525	1.71018	0.434196	1.278171	3.641568	-0.25138	-0.61518	-2.905957	2857.137	1.81081
50392.6221	6.387148	10.824283	13.672083	24.179726	-8.099763	-11.508672	-57.976837	60656.751	6.905898	14.400584	19.801397	29.838385	-9.603628	-13.720711	-65.155044	11983.0815	6.326333	3.379765	4.991842	7.900977	-2.326712	-3.615128	-10.832054	12477.5661	6.136501	3.522047	5.169508	8.282815	-2.417226	-3.762725	-9.310155	3036.6749	3.355208	0.948057	1.762249	4.134238	-0.634	-1.198349	-4.347764	2536.0665	3.3138	0.798385	1.570096	3.741993	-0.525242	-1.008781	-3.837314	13594.8122	5.872446
27722.42	3.300473	6.806573	9.413751	16.894633	-4.756553	-6.959402	-20.449941	26314.7529	2.91374	7.38693	11.15713	18.113569	-4.924314	-7.076535	-23.699047	2742.1941	1.936389	0.836496	1.827795	4.643539	-0.582079	-1.115991	-4.845985	2953.3057	1.950557	0.896985	1.796024	4.23906	-0.607427	-1.121244	-5.4448	1672.7529	2.116276	0.652482	1.764832	4.282521	-0.413551	-0.870568	-3.951227	1416.1995	2.102465	0.559226	1.494726	4.535856	-0.350315	-0.742603	-3.695232	4863.7857	2.417974
91052.9864	10.654914	28.460841	39.815737	55.761333	-15.224304	-23.764931	-151.734508	100528.6006	10.876403	33.821305	51.452338	66.669227	-16.755114	-27.309467	-159.187238	28415.1794	13.380635	10.614696	18.997782	22.227236	-6.6185	-10.950177	-27.66653	29467.5691	12.911572	11.021319	19.536863	24.273962	-6.886329	-11.340619	-31.73814	6189.1536	5.784063	2.415022	5.061447	7.193739	-1.516933	-2.620756	-7.984023	5200.3875	5.684584	1.9822	4.244555	6.739503	-1.252765	-2.239706	-5.994175	30482.73	11.665273
42276.9316	5.27725	10.615154	14.699234	21.360843	-6.6282	-9.121189	-32.303795	40869.6875	4.875467	11.47302	17.065929	24.552478	-6.670747	-9.09439	-39.830243	4876.4373	2.744076	1.414886	2.75119	5.991455	-0.958456	-1.723155	-5.405823	5169.8445	2.716737	1.509945	2.93829	5.887981	-1.007596	-1.603421	-6.221571	2595.3955	2.853368	0.961982	2.237825	4.720813	-0.581434	-1.106395	-4.915503	2179.9915	2.811682	0.812281	1.98387	4.302066	-0.504298	-0.906054	-3.591735	8188.5224	3.519144
56078.9141	7.574728	13.604972	17.859464	26.693839	-9.224352	-13.001804	-67.205723	65935.042	8.771917	17.646915	24.207252	33.47379	-10.805029	-15.244335	-64.297525	17224.7134	8.363092	5.697305	9.174963	12.641119	-3.715654	-5.828544	-14.709418	17956.9123	8.214294	5.932254	9.683571	12.910528	-3.927173	-6.398093	-14.118829	4019.2153	4.283209	1.3744	2.686941	5.33892	-0.920825	-1.520837	-5.418746	3315.9855	4.172601	1.140825	2.242198	5.633857	-0.753423	-1.374297	-5.077661	18612.7266	7.557204
1704.419	1.183101	2.443276	4.218135	7.94758	-0.358493	-0.92739	-5.813721	1490.5429	1.152212	3.092212	5.652636	9.553617	-0.370593	-0.914141	-5.703166	-144.4693	0.947086	0.338559	1.042723	3.602642	-0.084834	-0.452156	-2.493061	-162.0186	0.945296	0.35613	1.068319	3.893149	-0.100654	-0.450559	-3.61118	57.0984	1.041672	0.391383	1.246624	3.277889	-0.061528	-0.387704	-3.307936	45.7021	1.03895	0.340947	1.112895	2.964105	-0.053103	-0.352799	-2.820752	-8.207	0.997427
7249.788	2.001081	1.310157	1.985635	7.73237	-0.749609	-1.395367	-7.129508	11208.5713	2.492534	2.235698	3.183251	9.531125	-1.257125	-2.059725	-9.358421	2959.7241	2.519215	0.599849	1.072684	3.794647	-0.362595	-0.800872	-4.060118	3108.396	2.476023	0.639846	1.114789	3.761234	-0.382382	-0.809697	-3.954454	831.4104	1.699243	0.250676	0.656691	3.476829	-0.13185	-0.47854	-2.956654	739.843	1.739909	0.228495	0.598078	2.950891	-0.115869	-0.421085	-3.296705	3461.9919	2.470238
48278.9443	6.38579	12.559733	17.686662	25.602761	-7.389024	-9.999788	-39.225734	46594.7861	5.752	13.563262	20.807507	26.69613	-7.400402	-10.445651	-36.173011	5910.8688	3.34951	1.680958	3.254732	5.712603	-1.100982	-1.752821	-5.589313	6230.7495	3.30165	1.784565	3.537482	5.679737	-1.159037	-1.894799	-6.135448	2894.537	3.132449	1.083687	2.473794	5.042603	-0.639651	-1.158696	-4.036472	2419.2644	3.147394	0.904338	2.160326	3.983376	-0.531907	-0.964178	-3.829381	9736.9429	4.326462
66325.5078	8.531153	18.75124	25.162831	34.143229	-11.01669	-14.973433	-61.676799	76289.5449	9.887588	23.715638	34.030586	42.831854	-12.533961	-16.94005	-80.752899	21929.3872	10.483477	7.916431	13.650542	16.585603	-4.933719	-7.634835	-19.068027	22864.2053	10.112288	8.23843	14.256495	16.987361	-5.126924	-8.244411	-15.834554	4887.3424	4.933627	1.82334	3.725526	5.568938	-1.153704	-2.023859	-4.423924	4100.261	4.991862	1.48776	3.107615	4.822363	-0.953433	-1.724132	-4.258377	23175.1028	9.132973
36434.5927	5.034084	8.986486	12.262848	17.106969	-5.673766	-7.626635	-26.673685	36022.2002	4.905001	10.05914	14.939592	21.082161	-5.867582	-7.992503	-26.259251	3714.0413	2.375042	1.130675	2.177668	4.397879	-0.714848	-1.242088	-4.54198	3986.8763	2.386689	1.196063	2.269261	4.502462	-0.763201	-1.215004	-3.794609	2188.1332	2.629144	0.817472	1.973	3.935954	-0.496148	-0.897784	-3.395547	1767.3143	2.506477	0.705085	1.766868	3.704132	-0.406078	-0.749805	-3.151639	6429.8435	3.06729
69667.2304	9.745036	21.674547	30.304451	43.063116	-11.572938	-16.161567	-71.767794	79562.46	11.459658	27.093132	40.109976	50.121894	-13.061162	-17.82782	-80.265176	29331.864	14.25718	10.97832	20.763081	23.814382	-6.884521	-10.761632	-23.5479	30609.2642	13.813415	11.43507	21.508279	24.953363	-7.208562	-11.370675	-30.157258	6319.4385	6.291264	2.38441	5.137864	8.328646	-1.535776	-2.614295	-4.749212	5281.7185	6.253207	1.927919	4.318942	6.216491	-1.268815	-2.227065	-4.855663	30425.3884	12.296158
1901.3233	1.228328	2.482634	4.34547	8.028854	-0.351793	-0.8775	-4.394929	1974.9912	1.239775	3.173048	5.634826	8.081186	-0.370226	-0.893028	-4.471042	-143.3816	0.945852	0.343851	0.978411	3.40643	-0.076283	-0.505464	-3.620118	-163.035	0.943091	0.354474	1.060305	3.319398	-0.085768	-0.380616	-2.765339	57.9023	1.043723	0.400337	1.225936	3.331722	-0.051912	-0.401782	-2.314519	49.7029	1.042759	0.348984	1.163458	3.321635	-0.051108	-0.281671	-2.558084	19.7546	1.006446
5515.023	1.855069	0.965023	1.496897	4.925562	-0.562359	-1.007471	-5.293024	8766.4072	2.363266	1.628211	2.290914	5.686677	-0.956407	-1.503046	-6.831058	2813.3037	2.517685	0.563066	0.916403	3.373484	-0.352566	-0.69121	-3.517904	2960.7358	2.464209	0.600258	0.962821	3.381763	-0.366177	-0.788974	-4.040279	787.1515	1.687728	0.219085	0.546496	2.886866	-0.128624	-0.417911	-2.713939	656.9336	1.656088	0.190073	0.504709	2.738842	-0.107032	-0.354599	-2.921522	3238.3933	2.449484
20029.6167	3.57694	5.029731	7.281994	12.145241	-3.051629	-4.274505	-12.011321	20907.1855	3.509401	6.054995	9.593583	14.924063	-3.567367	-4.751505	-14.414679	1799.6384	1.751935	0.66018	1.472067	3.84907	-0.37	-0.747685	-2.81602	1904.8621	1.732137	0.702347	1.572669	3.793723	-0.392713	-0.76278	-3.915368	1239.4566	1.963788	0.56388	1.586318	3.54854	-0.288796	-0.578957	-2.650812	1039.2892	1.922332	0.499779	1.426259	3.282853	-0.25343	-0.612667	-2.873795	3227.3781	2.156708
32972.1025	5.50786	6.524091	7.998716	14.28425	-4.999129	-6.873407	-24.568924	42717.1386	7.115103	9.727987	12.620852	16.71055	-6.531468	-8.956816	-28.383773	10783.223	6.481294	3.104833	4.662621	7.300915	-2.044707	-3.097278	-7.250407	11246.4302	6.293531	3.248327	4.831262	7.229333	-2.138111	-3.145945	-7.165133	2657.197	3.285588	0.821279	1.453907	3.504892	-0.536703	-0.963084	-3.444508	2233.4852	3.20413	0.688388	1.317031	3.62498	-0.459821	-0.871814	-3.277507	11717.7195	5.884223
30078.6475	4.191089	7.227316	9.87961	14.73726	-4.872812	-6.597363	-19.643198	29685.4043	3.980741	8.136177	11.973476	18.396109	-5.064616	-6.78273	-18.464279	2949.7083	2.119894	0.877473	1.75379	4.222055	-0.597338	-1.0607	-4.040803	3120.407	2.093103	0.941454	1.836328	3.931883	-0.629566	-1.112127	-4.629084	1799.4194	2.317097	0.687311	1.857176	3.281496	-0.415474	-0.768672	-4.12341	1537.7354	2.300412	0.596652	1.575955	3.838174	-0.360543	-0.760032	-2.924508	5142.374	2.674067
61996.3819	8.766255	19.303484	26.581188	40.571639	-10.436777	-14.34803	-54.327017	71305.6264	10.23056	24.344205	36.051501	44.313946	-11.737468	-16.327869	-60.015424	25003.3723	12.791291	9.42716	17.268706	20.274726	-5.717743	-8.921286	-21.107417	26116.2026	12.495813	9.837783	18.06849	21.013217	-5.982256	-9.19773	-18.236399	5451.5566	5.581794	2.093873	4.516202	6.610084	-1.325755	-2.159545	-5.759022	4491.8597	5.271646	1.706597	3.850963	6.180692	-1.085483	-1.83188	-3.924148	25945.6718	11.002051
44120.3975	6.243717	11.062343	15.013906	19.215662	-6.755324	-8.830319	-31.613086	42862.8721	6.12914	12.054245	17.766983	23.542615	-6.783545	-9.311037	-27.034336	4984.7432	2.897572	1.4828	2.872223	5.129621	-0.947983	-1.504417	-4.61972	5279.2356	2.860385	1.571029	3.033885	5.141821	-0.98978	-1.572788	-5.601064	2646.6783	3.016004	0.988562	2.336544	4.058333	-0.581848	-1.020792	-4.65853	2262.1231	2.959428	0.847651	2.050959	3.957871	-0.512688	-0.907304	-3.603288	8326.3904	3.769737
45325.4824	6.739289	10.168896	12.65697	19.746866	-7.401852	-9.961518	-30.423355	54632.0034	8.463169	13.79891	18.288689	25.273968	-8.933599	-12.259944	-40.741931	16221.6751	8.372145	5.308143	8.728169	11.575184	-3.473479	-5.16376	-11.524361	16911.9575	8.118221	5.56882	9.26931	12.228864	-3.647119	-5.522154	-13.415287	3753.9905	4.168626	1.260525	2.440759	4.826134	-0.840873	-1.497558	-4.092276	3130.3936	4.070694	1.04538	2.143931	4.432765	-0.698002	-1.274726	-4.547538	17222.7249	7.406822
47817.8028	6.548479	12.323687	17.008641	22.852774	-7.213047	-10.750897	-32.858526	46435.7725	6.356121	13.354118	20.085096	27.757451	-7.23336	-9.75935	-37.453775	5529.4575	3.115998	1.63346	3.110802	5.372839	-1.019483	-1.628326	-5.740164	5859.5901	3.084366	1.729823	3.192734	5.979793	-1.055443	-1.708228	-5.701356	2865.5191	3.15971	1.087516	2.481547	4.36514	-0.613199	-1.16073	-4.121444	2447.1972	3.126449	0.932693	2.189588	4.344046	-0.539513	-0.97886	-3.871452	9192.8071	4.060469
55881.1064	7.795425	14.357256	18.653069	27.888349	-9.414605	-13.043999	-47.964543	65138.9756	9.40109	18.644001	25.787937	33.498494	-10.8547	-14.788332	-58.956353	20908.2349	10.158865	7.339229	12.840114	15.262098	-4.653745	-7.162998	-15.02897	21808.6277	9.935133	7.638841	13.418938	16.422412	-4.861375	-7.71278	-15.56813	4694.7176	4.963346	1.665874	3.415167	5.647421	-1.107736	-1.853999	-5.378315	3883.2549	4.733063	1.370049	2.902535	5.191766	-0.911368	-1.516812	-3.863036	21945.4213	8.915886
36841.3584	5.293917	9.020194	12.143465	16.247587	-5.765642	-7.71989	-21.547216	36577.7852	5.253438	10.106868	14.913078	20.992172	-5.887808	-8.104716	-24.658291	3661.1904	2.394003	1.092731	2.083191	4.867098	-0.690803	-1.163817	-4.482444	3881.1929	2.367978	1.160523	2.190281	4.494581	-0.73253	-1.180985	-4.334587	2161.321	2.625637	0.813132	2.022446	3.676784	-0.486276	-0.925072	-3.879939	1871.5193	2.624509	0.699557	1.736597	3.81498	-0.420438	-0.780608	-3.07633	6302.5501	3.066511
67963.8892	9.796223	20.189863	27.811654	39.391047	-11.343151	-15.910467	-64.893331	77140.2764	11.658258	25.176206	37.15334	47.608813	-12.619868	-17.709892	-90.92743	29252.695	14.63042	10.713265	20.327337	23.949154	-6.852041	-10.874149	-22.700835	30364.4116	14.138255	11.129646	21.156267	23.859098	-7.140709	-11.464635	-22.51796	6234.1044	6.341756	2.309877	5.06628	7.738683	-1.539733	-2.546573	-5.087135	5186.8572	6.053626	1.881481	4.338276	6.69628	-1.263709	-2.142721	-4.808531	30228.5539	12.486851
42848.0361	6.267385	10.623962	14.484105	18.885219	-6.519621	-8.94161	-31.463362	42325.2207	6.366819	11.773051	17.396429	23.047782	-6.602103	-9.05355	-26.375784	4592.6284	2.765009	1.339311	2.553435	4.779884	-0.862663	-1.452377	-4.287656	4855.2307	2.731537	1.416375	2.651695	4.718189	-0.899206	-1.417092	-3.79149	2552.584	2.949589	0.94325	2.185717	4.24306	-0.554258	-1.004413	-3.420806	2193.3108	2.949621	0.810169	1.907132	4.476616	-0.481074	-0.911381	-3.163325	7786.7307	3.608828
41013.6098	6.336731	9.173704	11.219889	17.921691	-6.712756	-9.144045	-26.204337	50437.7763	8.117821	12.654298	16.542966	22.295331	-8.200839	-11.281286	-38.010835	15908.6052	8.281912	5.153844	8.497023	11.936541	-3.382754	-5.180758	-12.389361	16507.5649	7.997135	5.369846	8.839284	10.719189	-3.535724	-5.350789	-11.143983	3640.4941	4.160564	1.217947	2.374798	4.347892	-0.810471	-1.419626	-4.52109	3042.9054	4.03839	1.00753	2.03066	3.538424	-0.679895	-1.215572	-4.306679	16662.3943	7.259879
2251.9463	1.274533	2.665766	4.510626	7.351084	-0.367568	-0.781796	-4.485331	2032.8653	1.249296	3.34267	5.947498	10.619107	-0.379773	-0.805408	-5.141735	-125.5232	0.951403	0.34301	0.977659	3.31146	-0.081479	-0.358431	-2.904235	-127.4734	0.954006	0.359389	0.964959	3.264025	-0.081009	-0.378475	-2.988274	80.5153	1.062166	0.409133	1.254037	3.239768	-0.051649	-0.296695	-2.704506	63.4519	1.056221	0.356034	1.134639	2.864018	-0.052316	-0.299145	-2.366891	48.6807	1.016364
5329.3159	1.820322	0.919289	1.379366	5.156664	-0.547119	-0.989868	-4.537649	8339.3999	2.323782	1.498064	2.14227	6.214446	-0.919873	-1.494413	-5.995031	2761.9989	2.543609	0.538317	0.873305	3.928463	-0.33752	-0.666797	-3.745896	2838.6876	2.435971	0.559707	0.935031	4.743588	-0.346471	-0.726379	-3.900651	769.1335	1.680509	0.20794	0.505271	3.327544	-0.120117	-0.365836	-2.594963	662.0972	1.683915	0.179161	0.497689	3.025586	-0.111617	-0.430142	-2.686172	3194.8011	2.472128
49293.1254	7.346916	12.648334	17.389692	21.591047	-7.410346	-9.796277	-37.621073	47501.7856	6.92274	13.711633	20.867138	27.055992	-7.4593	-10.187859	-33.525054	5794.191	3.476858	1.628467	3.118413	6.202592	-1.043736	-1.66242	-6.018813	6117.7159	3.42853	1.710915	3.302174	5.696808	-1.084938	-1.62959	-5.938361	2942.7563	3.342105	1.081787	2.436298	5.104955	-0.644069	-1.089674	-3.112579	2522.0403	3.314112	0.922653	2.179439	4.872573	-0.539948	-0.947065	-3.424076	9583.3692	4.541833
55746.2129	7.727108	15.245559	20.045621	29.719472	-9.213892	-12.633255	-51.760474	64736.5811	9.443702	19.569579	27.554205	34.404463	-10.549013	-14.392457	-48.48807	20674.0674	10.393522	7.418544	13.132687	16.492848	-4.601785	-7.171604	-13.685968	21568.6739	10.15688	7.732793	13.477756	16.338425	-4.819047	-7.237605	-14.12074	4614.3122	4.956573	1.698159	3.453984	5.708028	-1.08574	-1.915498	-4.656206	3851.5637	4.811334	1.395666	3.042248	5.222959	-0.892413	-1.526519	-4.263853	21669.6802	9.105273
37157.3808	5.480096	9.113328	12.455526	17.880324	-5.751755	-7.911319	-21.465453	37088.6377	5.57681	10.189525	15.00902	19.738309	-5.88965	-7.942177	-23.536854	3672.3694	2.432048	1.095715	2.158693	4.207706	-0.69232	-1.262462	-4.1122	3905.1685	2.421123	1.158598	2.220294	4.298614	-0.729716	-1.242678	-4.518256	2217.6993	2.734237	0.82667	2.051754	4.003197	-0.486721	-0.86142	-3.184316	1892.0223	2.670434	0.706294	1.747765	3.762518	-0.431573	-0.863677	-4.019363	6298.9719	3.129327
58901.9883	8.748673	18.372386	25.089768	34.15287	-9.812548	-13.43672	-47.798374	67378.2861	10.617597	23.261325	34.138554	44.746278	-11.089252	-14.762467	-64.815567	28116.0986	14.465155	10.464033	19.912745	24.526762	-6.529858	-10.10886	-21.790495	29041.1391	13.7544	10.890266	20.509271	23.56977	-6.812784	-10.713335	-24.714099	5960.096	6.213737	2.253215	4.913979	7.63804	-1.4692	-2.449894	-5.072182	4952.6689	5.958972	1.824161	4.139255	6.370211	-1.199833	-2.023587	-5.667625	28510.2547	12.104281
19758.2812	3.55823	4.900578	7.090654	12.487547	-3.042608	-4.193854	-13.150734	20811.6089	3.822449	5.807745	8.964083	12.787235	-3.479247	-4.663978	-12.686622	1588.4233	1.623464	0.580771	1.324131	3.981083	-0.354183	-0.676032	-3.427924	1698.4489	1.619868	0.619171	1.353664	3.818411	-0.366225	-0.696166	-4.373227	1216.5637	1.95413	0.552958	1.515058	3.365824	-0.287079	-0.601376	-2.626419	1054.5003	1.946995	0.478674	1.390099	3.065466	-0.254276	-0.52346	-2.320059	3026.6672	2.039412
23824.6626	4.594371	4.235247	5.082701	8.529468	-3.519882	-4.843346	-15.267221	32519.1441	6.368226	6.578121	8.39414	13.102079	-4.922224	-6.690548	-18.25706	9985.6416	6.229411	2.84135	4.326781	6.528933	-1.912096	-2.872971	-7.024674	10427.6237	6.048445	2.966343	4.540559	6.976769	-1.994697	-2.953213	-6.671366	2431.9044	3.195462	0.726305	1.362177	3.256846	-0.492917	-0.942965	-3.821399	2022.162	3.079959	0.616089	1.189387	3.663673	-0.425177	-0.813466	-3.044626	10684.0711	5.608083
30471.163	4.706422	7.317987	10.041964	14.60603	-4.788885	-6.448577	-25.074823	30687.7959	4.702727	8.31169	12.41994	16.562063	-5.024995	-6.835476	-22.322297	2811.0046	2.124745	0.863571	1.739785	4.224053	-0.549316	-0.926434	-3.599569	2989.6712	2.109339	0.910099	1.806583	4.042153	-0.584738	-0.970943	-3.857739	1800.8112	2.388862	0.697758	1.737679	3.581086	-0.410433	-0.795701	-2.907991	1530.6415	2.360091	0.603276	1.661674	3.397351	-0.3529	-0.695875	-3.311956	4966.2351	2.728296
56199.7203	8.586801	16.424058	22.033481	31.595586	-9.341861	-12.904347	-51.613518	64784.0268	10.49852	21.01079	30.505594	37.661905	-10.617131	-14.355353	-55.945047	24293.2556	13.13667	8.945691	16.507308	20.00589	-5.599312	-8.851432	-19.798329	25423.6797	12.80135	9.321299	17.280733	21.332132	-5.830487	-8.885677	-17.99746	5308.2699	5.710056	1.975544	4.261331	6.467378	-1.270002	-2.103628	-4.636937	4370.9694	5.323626	1.607282	3.588187	5.7657	-1.064942	-1.794582	-5.729038	24969.1965	11.197391
20100.1236	3.553909	4.98385	7.314057	11.37659	-3.129984	-4.365085	-14.337059	21072.8047	3.791369	5.921073	9.182988	14.349717	-3.509699	-4.833134	-13.411325	1660.134	1.656291	0.607761	1.429862	4.012057	-0.361078	-0.711631	-4.082435	1772.2549	1.648054	0.644779	1.428085	3.557442	-0.385258	-0.685489	-4.138192	1262.4423	1.993497	0.557497	1.562744	3.498635	-0.294338	-0.654555	-3.319963	1064.1854	1.958634	0.491997	1.385404	3.764091	-0.256697	-0.599202	-2.82699	3129.5498	2.084121
24356.0195	4.638327	4.449611	5.498725	9.511139	-3.593767	-5.019159	-16.057355	32881.0533	6.364136	6.843873	8.855583	12.405303	-4.996099	-6.759491	-20.992204	10062.119	6.312437	2.8304	4.299827	7.358649	-1.884781	-2.784	-6.623456	10475.2739	6.09546	2.965868	4.581505	8.034821	-1.977446	-3.013839	-8.360484	2438.3991	3.184678	0.737939	1.365899	3.938543	-0.497356	-0.900642	-3.421507	2032.5078	3.056562	0.62356	1.221948	3.560507	-0.413415	-0.843895	-3.723554	10689.6125	5.61293
30997.9756	4.774221	7.427695	10.113235	14.720051	-4.90866	-6.73111	-21.170837	30826.2168	4.723583	8.390191	12.355274	18.065286	-5.10116	-6.993219	-20.225409	2925.6096	2.16467	0.898791	1.810073	4.069551	-0.579165	-1.096836	-4.138035	3120.7383	2.156509	0.961387	1.893213	4.354829	-0.614057	-1.127062	-4.869792	1850.7866	2.43591	0.720096	1.847982	3.48812	-0.415764	-0.793426	-3.33565	1571.5217	2.38328	0.616097	1.591276	3.692233	-0.36309	-0.741089	-3.464993	5105.2754	2.761936
53866.0922	8.310132	16.129092	21.948981	32.873796	-8.873601	-12.14406	-56.061853	62034.2485	10.142165	20.701098	30.41427	38.499725	-10.115209	-13.92824	-59.060361	24150.0563	13.141842	8.900203	16.423718	19.606071	-5.522034	-8.67674	-20.980072	25118.969	12.688594	9.291611	17.05861	20.039284	-5.786618	-9.108216	-21.71843	5211.3624	5.561183	1.969017	4.262347	6.778695	-1.250766	-2.114823	-6.031945	4326.5339	5.322664	1.607298	3.64093	6.444948	-1.034679	-1.905441	-5.558995	24635.7131	11.147811
44653.0854	6.82032	11.233193	15.272715	22.628416	-6.773158	-9.561321	-33.097076	43940.4439	7.102868	12.232044	18.19279	24.864419	-6.805483	-9.768546	-36.651791	4860.0506	2.953749	1.443616	2.808565	6.120309	-0.92953	-1.494815	-6.380232	5128.6307	2.900795	1.531027	2.900629	5.372105	-0.955028	-1.598851	-5.363508	2676.6852	3.137707	0.99358	2.404053	4.411605	-0.587584	-1.168362	-3.774939	2277.3943	3.07628	0.855609	2.042764	4.199285	-0.507588	-0.967421	-4.248651	8173.3049	3.888432
35457.7159	5.680033	8.051472	10.067697	19.18594	-5.70564	-8.049072	-30.020987	44204.7138	7.53354	11.252783	14.955242	21.988529	-7.168014	-10.016391	-40.884967	15137.7661	8.12272	5.035871	8.510581	11.546517	-3.25427	-5.168109	-12.194806	15855.1553	7.99571	5.267897	8.717264	11.705263	-3.378376	-5.315444	-16.940989	3462.7092	4.050103	1.190042	2.443111	5.110714	-0.788187	-1.380205	-4.72187	2867.4419	3.835277	0.981654	2.052112	4.263914	-0.648751	-1.297273	-4.306353	15775.2995	7.190016
2552.5542	1.340712	2.650147	4.567478	9.150436	-0.375085	-0.905862	-6.805397	2441.8642	1.344552	3.311067	6.063293	11.678777	-0.394929	-0.942279	-5.992835	-155.2104	0.938161	0.343815	1.037008	4.064084	-0.09423	-0.481962	-3.981147	-116.1262	0.956637	0.357152	1.061038	3.89635	-0.089857	-0.442409	-4.317611	90.1781	1.071925	0.411901	1.316129	3.910572	-0.06024	-0.375194	-3.170032	40.0086	1.035653	0.361661	1.209985	3.481737	-0.063517	-0.39185	-3.821545	68.9002	1.024391
3945.9971	1.65068	0.686522	1.197558	5.453766	-0.438117	-0.936141	-5.746184	6199.0933	2.107951	1.082823	1.633964	6.39673	-0.724987	-1.299095	-6.539716	2612.7719	2.52	0.498031	0.925863	4.281063	-0.323603	-0.72792	-4.340126	2755.4027	2.47208	0.526726	0.920583	4.812052	-0.335976	-0.764018	-3.728812	736.6878	1.692706	0.194075	0.582263	3.239511	-0.120294	-0.469263	-3.362331	619.3172	1.653713	0.168255	0.51251	3.561661	-0.106576	-0.384213	-3.280615	3040.1142	2.477265
50640.4668	8.420806	13.036145	17.93685	26.210775	-7.531826	-10.715718	-49.582352	49064.8399	8.244035	14.20554	21.630473	28.379731	-7.532968	-11.234801	-40.342346	5942.1287	3.636622	1.689013	3.338621	6.566108	-1.069746	-1.765515	-6.675727	6253.3499	3.571053	1.779232	3.430982	6.314259	-1.112851	-1.870734	-6.616863	3039.9668	3.513131	1.124389	2.672626	5.290494	-0.642956	-1.228535	-4.928406	2569.1733	3.409468	0.952464	2.325583	5.264895	-0.553512	-1.085553	-5.063029	9768.2657	4.792043
43492.5816	6.493766	12.365149	16.286148	27.080831	-7.072668	-10.551755	-46.662279	51925.9541	8.289625	16.539867	23.221102	31.718571	-8.364746	-11.959379	-50.981439	19433.3389	10.091641	7.141014	12.733433	18.951215	-4.339904	-7.323491	-18.621752	20225.0615	9.734313	7.395157	13.238726	16.7407	-4.540917	-7.108961	-18.034342	4274.2536	4.722545	1.610696	3.464182	6.327158	-0.999127	-1.769535	-5.343973	3556.1179	4.598204	1.344302	2.948922	5.399331	-0.830543	-1.534967	-4.494923	19724.417	8.619676
38473.6958	6.241464	9.468197	13.116396	21.593618	-5.926923	-8.473954	-35.258509	38438.4409	6.629312	10.670178	15.765625	21.256745	-6.034083	-8.777457	-33.85421	3729.8587	2.490882	1.140825	2.273461	5.750202	-0.714439	-1.301304	-5.358341	3997.8415	2.497978	1.197346	2.366045	6.145788	-0.74412	-1.322667	-5.618628	2225.8774	2.755112	0.857724	2.159779	5.587345	-0.502589	-0.95214	-4.134923	1938.8759	2.805853	0.745755	1.897189	5.372818	-0.443719	-0.989921	-3.811864	6421.1733	3.286521
55994.3355	8.747965	15.322898	20.944994	37.796203	-9.586973	-14.498666	-71.956656	63889.4976	11.010494	19.589279	28.533788	43.910062	-10.830852	-16.236131	-105.975693	27783.2882	14.668392	10.006078	19.251658	23.790052	-6.51818	-10.689207	-29.481989	28917.6357	14.087187	10.443077	19.8731	24.882443	-6.815951	-11.070203	-29.36303	5917.1024	6.277628	2.127537	4.781193	8.89211	-1.460214	-2.605767	-7.803319	4917.4514	6.020538	1.720469	4.041608	7.605782	-1.201	-2.157182	-8.404134	28536.5928	12.605258
38192.7769	5.98485	9.305733	12.78952	20.554021	-5.924527	-8.910227	-35.826308	38105.9028	6.284731	10.455886	15.603823	23.540999	-6.047519	-8.907399	-34.267824	3767.6413	2.507517	1.137174	2.309486	5.661788	-0.725739	-1.324855	-5.920224	3975.2639	2.469611	1.197513	2.39427	6.645813	-0.759233	-1.379026	-5.316367	2275.1558	2.821225	0.849572	2.195808	5.993692	-0.509784	-0.972033	-5.326739	1962.3829	2.808231	0.738173	1.964073	5.259806	-0.446576	-0.92766	-4.64004	6411.7883	3.221759
50548.4272	7.899795	15.660791	21.57765	36.012879	-8.436071	-12.744933	-60.403318	58193.5132	9.895479	20.119872	30.138725	46.505052	-9.577587	-13.888455	-67.061244	27095.3645	14.357824	10.135374	19.624294	24.810367	-6.353802	-10.408639	-30.824711	28276.0889	13.847595	10.633013	20.403061	24.887489	-6.665134	-11.484973	-26.45873	5690.2905	6.053542	2.169867	4.952498	7.996613	-1.440118	-2.534477	-7.749369	4778.0641	5.937509	1.782903	4.204412	8.164501	-1.173598	-2.029811	-5.591766	27189.2365	11.828288
20428.2319	3.833476	5.062527	7.538279	14.083895	-3.135374	-4.952833	-20.442577	21458.2344	4.229672	5.994182	9.347289	16.007816	-3.529105	-5.378102	-19.950099	1664.6099	1.671298	0.616496	1.558982	5.092347	-0.38555	-0.811873	-4.458922	1786.2517	1.674444	0.648196	1.526578	5.658734	-0.391748	-0.905188	-4.371213	1257.5967	2.012022	0.575229	1.736059	4.661005	-0.312367	-0.799763	-4.092172	1009.8567	1.924561	0.488162	1.509149	5.081914	-0.26816	-0.775502	-4.264102	3130.7375	2.114509
19706.2339	4.094009	3.502373	4.469665	9.106354	-2.896369	-4.622772	-21.114592	27552.477	5.859796	5.432104	7.064076	13.050555	-4.208138	-6.064608	-26.340482	9705.6957	6.285389	2.750026	4.326091	8.113526	-1.833697	-3.107802	-9.368857	10097.3993	6.144255	2.87922	4.439708	9.801566	-1.897744	-3.109541	-8.980341	2301.6788	3.124005	0.709305	1.474471	4.914238	-0.473869	-1.077643	-4.944454	1913.7002	2.964042	0.599509	1.291586	4.982416	-0.414474	-0.963096	-4.336637	10106.105	5.5023
31471.0679	5.211073	7.570804	10.788505	16.46344	-4.935145	-7.246282	-32.000567	31594.603	5.3331	8.605407	12.9728	19.085294	-5.117141	-7.63183	-28.910976	2855.2131	2.17137	0.903046	1.873746	5.42943	-0.560849	-1.303362	-6.550967	3032.5572	2.150214	0.940908	1.96511	6.049938	-0.599619	-1.151693	-5.377711	1833.9722	2.455097	0.739745	1.887509	4.472893	-0.430162	-0.905309	-4.433409	1534.996	2.46946	0.610498	1.646455	4.874009	-0.363855	-0.90592	-5.388051	5051.5042	2.825963
47023.6075	7.632452	13.862239	18.426245	27.003163	-7.702595	-10.621751	-45.310472	54516.1001	9.608793	18.069684	26.60486	36.012245	-8.917	-12.585424	-52.146612	23295.7486	12.997661	8.703831	16.176472	22.160685	-5.345137	-8.406032	-22.930956	24211.8506	12.458048	9.028875	16.808457	21.517094	-5.589125	-9.055311	-23.46995	5035.9488	5.556236	1.887206	4.226642	6.953633	-1.212013	-2.265209	-6.2919	4232.9663	5.406294	1.546229	3.507075	6.275224	-0.995431	-1.879507	-6.184434	23569.3379	10.949517
45018.9331	7.156514	11.329159	15.58701	23.691956	-6.849866	-9.977174	-37.747033	44182.1557	7.56698	12.334562	18.651562	25.424827	-6.841495	-9.802852	-43.603886	4819.3501	2.954107	1.424685	2.872216	6.164585	-0.903085	-1.514573	-7.987187	5081.989	2.885158	1.501449	2.942319	6.444959	-0.94048	-1.525802	-7.669168	2671.4159	3.134201	1.005785	2.3886	5.757371	-0.59125	-1.144261	-5.113641	2299.1309	3.147778	0.861114	2.227355	5.351712	-0.510915	-0.974722	-4.706846	8077.9626	3.875395
33616.6177	5.501156	7.394299	9.485838	20.954416	-5.457065	-8.448672	-34.975249	41522.5991	7.271653	10.379504	13.844889	27.464601	-6.789849	-10.087138	-56.4671	15081.935	8.213889	4.973816	8.460192	13.240862	-3.229527	-5.068203	-16.703772	15716.4587	8.072336	5.174398	8.905012	13.263142	-3.358206	-5.335884	-15.501878	3440.1068	4.124891	1.174531	2.565199	6.055941	-0.777999	-1.571547	-7.60662	2818.6975	3.793073	0.971037	2.120035	5.887083	-0.65409	-1.296417	-6.689032	15502.4265	7.150833
2555.0391	1.343731	2.653161	4.730572	10.500175	-0.382812	-1.159368	-8.576817	2419.6382	1.342287	3.266705	5.925986	11.714736	-0.40319	-1.075211	-8.01228	-71.2569	0.970935	0.356074	1.124869	5.562232	-0.099751	-0.574608	-4.376968	-129.8413	0.951392	0.363511	1.291972	4.789935	-0.099684	-0.712684	-2.844779	101.2451	1.080912	0.422133	1.441371	5.45393	-0.073976	-0.449149	-4.039653	107.1364	1.099159	0.370945	1.300222	5.139774	-0.067791	-0.563156	-4.324234	89.2994	1.031772
3922.8887	1.652907	0.678743	1.248976	7.242488	-0.446325	-1.018294	-6.978946	6035.7715	2.093466	1.041763	1.812722	8.057637	-0.704251	-1.439955	-7.955348	2638.2335	2.593338	0.510127	0.992771	5.191169	-0.32503	-0.804866	-5.886542	2746.141	2.482367	0.533216	0.981101	5.44459	-0.335228	-0.763835	-5.010413	737.0498	1.688145	0.191546	0.703328	4.805814	-0.123964	-0.505619	-4.114387	598.3748	1.624401	0.171926	0.650159	4.051888	-0.117501	-0.507403	-4.242376	3010.2024	2.495452
50700.1367	8.446124	13.119176	18.52476	28.356653	-7.64662	-11.434493	-53.171923	49112.5092	8.340952	14.152208	21.515542	31.24547	-7.576255	-11.43111	-47.555098	5898.635	3.652038	1.671087	3.358714	7.189687	-1.055138	-1.947495	-8.487893	6191.9553	3.559828	1.75005	3.399395	7.415101	-1.098238	-1.85222	-8.213048	3010.8384	3.467337	1.122135	2.664187	6.06044	-0.653539	-1.351465	-5.776651	2592.3047	3.476448	0.968668	2.398392	6.598193	-0.574867	-1.130688	-5.141603	9708.5696	4.851249
44042.163	6.557682	12.13098	16.05124	24.706421	-7.20612	-9.973598	-45.16015	51482.6904	8.29409	16.102372	22.900917	34.168664	-8.434139	-12.655371	-59.647416	19563.8549	10.36831	7.013825	12.491171	15.7021	-4.347408	-6.928224	-18.343226	20369.8887	9.955773	7.301896	12.901358	17.845574	-4.532124	-7.351375	-16.726178	4301.3866	4.844808	1.604018	3.375521	7.318316	-1.024394	-1.751411	-5.935727	3580.1603	4.661813	1.320305	2.934542	6.678032	-0.835174	-1.522476	-4.90923	19885.1333	8.785428
49421.2154	7.680613	12.661086	17.646807	25.510066	-7.424277	-10.622593	-47.98097	48166.9976	7.997665	13.784866	20.684095	29.168238	-7.3099	-10.747882	-41.192593	5427.8782	3.197015	1.574167	2.981599	5.774082	-0.986285	-1.784951	-6.166755	5739.5349	3.171585	1.65147	3.170647	6.652096	-1.025717	-1.709934	-5.654211	2908.6066	3.318349	1.095074	2.448476	4.942129	-0.645025	-1.169249	-4.357007	2481.9536	3.282779	0.930476	2.204216	5.105709	-0.551649	-0.999019	-4.496053	8992.825	4.23603
42269.0073	6.446823	10.423462	13.551658	24.732169	-7.14791	-10.316995	-48.249929	50767.9971	8.321093	13.887339	19.322252	29.856461	-8.416341	-12.846198	-57.591938	19598.0722	10.016543	6.839945	12.392901	17.921854	-4.382265	-6.939385	-19.871002	20461.6469	9.838368	7.096208	12.769377	17.320752	-4.605175	-7.341961	-18.942648	4323.9942	4.877565	1.52045	3.395613	6.580979	-1.019314	-1.866194	-6.191543	3726.4381	5.40516	1.244961	2.77308	5.75958	-0.840005	-1.558533	-5.00694	20005.5962	8.785617
37975.6118	6.046094	9.392934	13.100927	22.21962	-5.894488	-8.824104	-34.426649	37990.3647	6.341145	10.470123	15.708355	23.312242	-5.975911	-8.772782	-32.153034	3672.7075	2.476134	1.10943	2.216105	6.672397	-0.690787	-1.26184	-7.351294	3890.1028	2.469672	1.160785	2.273988	5.961809	-0.720774	-1.299583	-5.242415	2228.8058	2.759427	0.854073	2.142912	6.637765	-0.490655	-1.049892	-5.433807	1926.2257	2.736115	0.740861	2.006117	6.097109	-0.449464	-0.94587	-4.603681	6272.187	3.214064
53373.1026	8.315068	15.454071	21.373877	36.45488	-8.899285	-13.455552	-72.503781	60988.8916	10.37053	19.783883	29.15144	44.090152	-10.064238	-15.095493	-80.625083	27301.0493	14.428034	10.001774	19.283379	26.041198	-6.418074	-10.81678	-30.801632	28272.6865	13.904246	10.397032	19.877504	25.098991	-6.668533	-10.929001	-29.537536	5790.3245	6.189697	2.130274	4.903914	8.77239	-1.426674	-2.610277	-7.508799	4847.1987	6.084981	1.732699	4.139055	8.370647	-1.191152	-2.181319	-6.515368	27572.594	12.250184
2477.6934	1.343758	2.594224	4.592378	10.346419	-0.41193	-1.040958	-7.499187	2504.503	1.379882	3.183075	5.825587	11.121849	-0.408369	-1.108836	-7.842805	-142.167	0.942237	0.32992	1.085577	5.270159	-0.101772	-0.59608	-5.402164	-136.0398	0.948432	0.347393	1.099859	6.147612	-0.098955	-0.584538	-4.091751	71.1732	1.057437	0.408972	1.344782	4.547501	-0.074958	-0.535113	-4.528743	43.2388	1.039514	0.347491	1.306809	4.99608	-0.073504	-0.468667	-4.501727	71.4221	1.025652
3202.9399	1.555217	0.563471	1.23286	7.564028	-0.387289	-0.979989	-6.651858	4959.5894	1.943559	0.868389	1.588133	8.399504	-0.609635	-1.248125	-7.299187	2515.1816	2.514167	0.505325	1.128971	5.799469	-0.325933	-0.765343	-7.366978	2633.9458	2.493522	0.516164	1.043281	6.084458	-0.336549	-0.860221	-6.101978	703.3097	1.681825	0.185195	0.742542	5.021618	-0.121839	-0.499864	-4.260985	690.2071	1.798362	0.171862	0.881837	4.522464	-0.113007	-0.522417	-3.808923	2889.2258	2.464995
21831.0542	4.448586	5.432769	7.98644	13.757405	-3.246848	-5.464088	-22.414326	22536.1406	4.678016	6.38792	10.048313	15.708644	-3.655154	-5.377172	-22.428647	1794.4104	1.832199	0.647785	1.645403	6.176506	-0.357502	-0.844306	-5.180778	1904.0844	1.823255	0.677737	1.662326	6.291239	-0.36887	-0.846753	-5.416253	1313.185	2.115314	0.593177	1.72973	5.409848	-0.304007	-0.790639	-4.325265	1092.18	2.038636	0.520011	1.665111	4.833334	-0.266967	-0.72984	-4.974786	3257.3152	2.328094
22186.0864	4.453703	4.283914	5.42265	11.183594	-3.247898	-4.863572	-23.602981	30052.1958	6.253892	6.535562	8.521215	15.040976	-4.53493	-6.788413	-30.406398	9652.4653	6.534616	2.762123	4.4194	8.621695	-1.821341	-3.008363	-10.376563	10058.3573	6.339636	2.902209	4.511423	8.850643	-1.89323	-3.10464	-8.600425	2335.235	3.166557	0.7319	1.447955	4.910245	-0.492827	-1.031266	-4.641079	1959.0061	3.030951	0.62897	1.352489	5.803477	-0.412504	-0.974368	-5.11348	10156.399	5.738779
31883.6128	5.131728	7.731224	10.931785	17.582469	-5.026852	-7.457564	-27.700071	31665.6079	5.207638	8.703947	13.068442	21.328058	-5.191703	-7.763109	-31.302303	2825.9439	2.186198	0.873554	1.879178	5.543985	-0.575223	-1.186935	-6.0718	3047.1052	2.185373	0.9387	1.908709	5.619449	-0.581117	-1.132474	-5.378829	1835.1874	2.46493	0.711127	1.892781	5.304954	-0.419618	-0.944509	-6.39624	1571.5256	2.418991	0.634161	1.74538	5.026337	-0.372384	-0.838036	-4.367941	5080.625	2.881905
42263.3877	6.872691	13.321964	18.141243	27.713938	-6.863229	-9.892092	-49.257206	48849.063	8.622538	17.544015	25.329301	33.274803	-7.951382	-11.443693	-56.264546	22551.9727	12.803176	8.459637	15.995482	21.299641	-5.145247	-8.494656	-20.095496	23495.8184	12.384441	8.840211	16.350331	21.316925	-5.382922	-8.635119	-23.004955	4822.0507	5.40185	1.858664	4.054931	7.942927	-1.173631	-2.064308	-6.391337	4003.8178	5.162678	1.52581	3.648397	7.030449	-0.973989	-1.906101	-5.309721	22464.291	10.673478
45890.1475	7.632392	11.493185	16.030461	25.406419	-6.949806	-10.24203	-63.87062	44744.9844	8.173378	12.608079	18.86462	27.08231	-6.923931	-10.108936	-47.914162	4856.5813	3.062709	1.453026	2.899079	6.773381	-0.910089	-1.618603	-7.469206	5045.2698	2.981091	1.507826	3.034346	7.422135	-0.946475	-1.58228	-6.659281	2716.122	3.252643	1.011709	2.497304	5.519056	-0.597682	-1.169134	-4.937539	2342.6456	3.190877	0.884495	2.326094	6.575023	-0.535838	-1.071249	-4.892568	8085.3923	4.012448
28451.8096	4.865038	6.213416	8.034378	16.091288	-4.550326	-7.089214	-27.223876	36024.936	6.583529	8.909787	11.605251	19.380346	-5.85413	-8.51561	-37.220697	14342.7576	8.015422	4.728787	8.145185	12.355476	-3.059299	-4.814047	-14.734099	14958.7832	7.910485	4.943206	8.406958	12.984099	-3.195943	-5.029242	-15.201573	3249.4596	3.994203	1.109441	2.295434	6.412055	-0.745039	-1.550451	-5.582901	2694.2281	3.733722	0.927802	1.965545	4.590337	-0.619637	-1.224568	-5.739576	14552.147	6.946142
2897.8613	1.41126	2.875943	5.117189	10.585523	-0.39311	-1.239361	-7.248232	2758.8438	1.423445	3.583744	6.543888	12.301395	-0.412364	-1.117686	-6.68131	-82.314	0.965194	0.362238	1.175716	5.997062	-0.102265	-0.531337	-4.771105	-55.111	0.978123	0.364106	1.243995	4.523455	-0.100837	-0.5628	-5.342896	69.9166	1.057219	0.431213	1.469553	4.576823	-0.071688	-0.578192	-4.326565	71.1107	1.06526	0.396026	1.321873	5.513185	-0.075744	-0.557132	-2.458737	121.0594	1.045117
3254.6402	1.562283	0.561254	1.122728	8.102715	-0.391669	-1.1141	-7.789466	4972.6821	1.956281	0.842325	1.473146	6.492875	-0.614955	-1.431862	-8.14413	2450.1731	2.479168	0.482243	0.90593	4.443017	-0.312536	-0.868835	-6.202445	2630.9192	2.496391	0.505815	0.927987	6.008668	-0.333472	-0.842486	-6.165479	709.338	1.687801	0.172095	0.522186	3.949413	-0.120967	-0.488924	-4.816241	538.2974	1.561482	0.158034	0.527114	4.196364	-0.119737	-0.49562	-4.483116	2839.7394	2.458323
51756.1372	9.167918	13.303576	18.463418	27.406862	-7.630301	-11.431133	-51.393675	50047.6889	9.230414	14.357311	21.971363	31.906364	-7.592931	-11.09683	-46.972959	5783.566	3.677781	1.667499	3.386222	7.956103	-1.039719	-1.878194	-7.329036	6043.5808	3.554985	1.731562	3.452598	7.634005	-1.07944	-1.782145	-7.485988	2997.3311	3.555842	1.105326	2.680324	8.201018	-0.657482	-1.206486	-5.272535	2615.179	3.494986	0.977935	2.420062	6.028046	-0.57985	-1.196793	-5.544334	9566.2312	4.881217
39812.0068	6.077907	10.889677	15.006477	28.759976	-6.579668	-9.615424	-49.22443	47427.5518	7.839378	14.561436	20.652632	34.11144	-7.750321	-11.439756	-53.87154	18866.9147	10.241111	6.773924	12.191364	17.157016	-4.221911	-7.113775	-19.316057	19679.4424	10.001979	7.068169	12.855836	16.486792	-4.421496	-6.95085	-18.4391	4192.632	4.876856	1.553419	3.329953	6.97355	-0.986562	-1.765076	-7.104699	3459.6233	4.530734	1.281503	2.939037	7.035959	-0.813997	-1.653235	-6.02129	19081.7442	8.641246
39444.8072	6.508242	9.631276	13.351608	21.239159	-6.025185	-8.94398	-36.609976	38789.4575	6.875574	10.789602	16.056046	23.568852	-6.089226	-8.928054	-35.96447	3652.7722	2.536802	1.118577	2.282503	6.097761	-0.68792	-1.244453	-6.584678	3894.5998	2.533428	1.16516	2.346825	5.433498	-0.725008	-1.390577	-6.048706	2227.3086	2.848181	0.847075	2.161042	6.230283	-0.495358	-1.10111	-5.515366	1980.627	2.836202	0.745992	1.917013	5.216096	-0.454766	-0.92731	-4.888909	6350.9726	3.363933
49325.3071	7.785615	13.555713	18.702919	31.668052	-8.537156	-13.183248	-65.232989	57268.9512	9.997763	17.590115	25.719968	38.395089	-9.663015	-14.28482	-76.727149	26702.9652	14.826739	9.517122	18.209012	22.779201	-6.279307	-10.638345	-27.836709	27714.0437	14.266561	9.919376	18.803469	24.087577	-6.591998	-10.719786	-30.820077	5717.698	6.246305	2.040501	4.531951	7.686665	-1.429451	-2.516953	-7.690807	4729.3779	5.889176	1.676343	4.029587	7.511566	-1.17489	-2.175176	-6.86927	26792.7939	12.324542
20715.2188	3.776654	5.126197	7.656482	13.172524	-3.201513	-4.915627	-18.558952	21634.5708	4.144114	6.083823	9.614354	16.644502	-3.59699	-5.423166	-20.233417	1593.0925	1.664108	0.590074	1.393823	4.927213	-0.370105	-0.840671	-5.263108	1722.8338	1.670747	0.613777	1.467561	4.89365	-0.374127	-0.824294	-4.318786	1213.8517	1.945096	0.595671	1.736136	5.68529	-0.324341	-0.81859	-4.831352	1100.6628	2.026102	0.494158	1.592803	5.266404	-0.277194	-0.792514	-4.7256	3050.3804	2.124959
19756.8955	4.031792	3.622547	4.567752	9.152388	-2.926954	-4.508087	-16.13586	27033.0118	5.677529	5.561545	7.330006	13.45757	-4.176546	-6.255322	-22.797308	9193.3415	6.174515	2.600736	4.181479	9.238177	-1.755503	-2.873933	-11.02112	9649.4789	6.036307	2.711811	4.370119	8.257335	-1.832945	-2.982872	-8.523936	2179.8679	2.974729	0.690604	1.404706	5.151252	-0.471867	-1.039474	-5.367327	1891.3506	3.004232	0.590697	1.33406	5.145317	-0.394046	-1.010862	-4.64637	9724.8369	5.511628
32114.7465	5.23121	7.800395	11.079127	19.897951	-5.007446	-7.510922	-32.686437	32073.7934	5.36317	8.747166	13.201129	20.538937	-5.201957	-7.896255	-28.193538	2730.9212	2.190642	0.856378	1.821835	5.726444	-0.535644	-1.155439	-6.077286	2891.3593	2.164707	0.900526	1.961839	5.77746	-0.553638	-1.06927	-5.580877	1887.305	2.522292	0.747566	2.130499	5.086764	-0.439998	-0.982505	-5.050167	1565.3131	2.457378	0.629385	1.783042	5.194973	-0.371345	-0.919969	-4.99578	4874.6758	2.856589
46978.3111	7.565524	13.582773	18.601274	33.340711	-7.729855	-11.577689	-66.911624	53591.2544	9.413029	17.517485	25.688106	37.101539	-8.832301	-12.983638	-70.774871	22448.6529	13.194469	8.218674	15.282068	20.276467	-5.176998	-8.799245	-27.017614	23222.5888	12.833866	8.568953	15.684143	21.250342	-5.360455	-8.865298	-23.30443	4781.854	5.346069	1.82032	4.098229	8.215306	-1.175871	-2.172677	-7.999351	4065.3212	5.254288	1.506508	3.627848	7.749306	-0.984422	-1.891706	-6.457351	22538.2942	11.113348
45965.2451	7.310723	11.551107	16.125952	24.860286	-6.937688	-10.317317	-46.981664	45083.5547	7.770335	12.544082	18.854904	29.417879	-6.923644	-10.314079	-43.05698	4558.0066	2.995135	1.348401	2.82848	7.22747	-0.858842	-1.644769	-6.947441	4826.6931	2.968376	1.390142	2.763172	7.021383	-0.882196	-1.56222	-9.184585	2710.9261	3.265215	1.00654	2.487276	5.913933	-0.6216	-1.363811	-5.096893	2275.6881	3.156374	0.849811	2.057219	6.322156	-0.517823	-1.06543	-6.030893	7790.6755	4.003902
30221.5796	4.967279	6.731894	8.37527	13.117941	-4.809138	-6.523326	-16.120322	37459.456	6.593836	9.457385	12.183449	17.511461	-6.027275	-8.091664	-26.144241	13793.4844	8.163713	4.507736	7.40786	10.056241	-2.973848	-4.54951	-10.240272	14398.6214	8.020033	4.693827	7.746585	11.430136	-3.09711	-4.622664	-8.570834	3157.7805	3.920486	1.093918	2.19732	5.230967	-0.7177	-1.287577	-3.059055	2668.1736	3.840909	0.913809	1.882697	4.646875	-0.603109	-1.188808	-3.356432	14232.5554	7.012529
21640.5532	4.012288	5.31496	7.739411	11.529276	-3.275851	-4.505703	-13.098721	22405.9981	4.375296	6.222348	9.525115	13.393219	-3.625706	-5.161232	-14.057207	1581.1514	1.723107	0.549847	1.254923	3.731005	-0.324883	-0.656948	-2.746042	1675.2251	1.709786	0.583698	1.279579	3.352932	-0.342382	-0.642013	-3.100181	1269.2708	2.079509	0.558145	1.630966	3.969043	-0.295114	-0.561488	-2.707293	1082.9399	2.071838	0.474358	1.344647	3.269265	-0.253571	-0.508616	-2.574433	2987.0279	2.183353
17972.2251	3.732327	3.258174	3.911588	7.42308	-2.599048	-3.536557	-10.32248	24807.6836	5.308773	4.989537	6.29352	9.135359	-3.727196	-5.18299	-13.225201	8558.1859	6.255466	2.384341	3.605184	5.755806	-1.621548	-2.379823	-5.996841	8933.603	6.05721	2.500426	3.796387	6.461118	-1.688886	-2.457802	-5.393824	2080.5461	2.959637	0.635766	1.179025	2.996231	-0.434774	-0.816872	-2.744059	1780.9072	3.00985	0.537339	1.101698	3.100593	-0.366511	-0.696763	-3.12444	9083.2507	5.480579
32940.3819	5.501721	7.942389	10.886656	15.860641	-5.050418	-6.71075	-18.656325	32905.7749	5.749712	8.895245	13.151128	20.35376	-5.186559	-6.95625	-17.770527	2657.3972	2.254328	0.813182	1.610034	3.867327	-0.498705	-0.870419	-3.593622	2783.0552	2.207797	0.850953	1.684882	4.17601	-0.520853	-0.864085	-3.336821	1842.0934	2.574582	0.716643	1.886403	3.744211	-0.420504	-0.779887	-3.067025	1571.7775	2.567595	0.598191	1.528599	3.785577	-0.355063	-0.685334	-2.753748	4763.3765	2.927456
44445.7901	7.169754	12.280142	16.105676	20.573259	-7.366686	-9.884682	-29.829217	51206.496	9.163116	16.040063	22.522459	27.53941	-8.440806	-11.019428	-30.769863	21546.8731	13.608777	7.672599	13.949943	17.157425	-4.998654	-7.718062	-14.556291	22452.303	13.220683	7.978553	14.411252	17.607485	-5.19079	-8.059408	-15.332577	4753.1744	5.554566	1.723283	3.761448	6.199056	-1.148461	-1.984808	-4.365881	3994.5507	5.438416	1.417197	3.23521	5.618983	-0.958739	-1.732603	-3.963956	22145.1389	11.54308
46356.0503	7.193733	11.647583	15.924767	21.085883	-7.01674	-9.083694	-26.297838	45155.9428	7.575719	12.573302	18.790319	25.774382	-6.941914	-9.103619	-25.862057	4437.7529	3.077311	1.268911	2.392018	4.850903	-0.8087	-1.350413	-4.93077	4666.8538	3.023384	1.318476	2.459786	4.982629	-0.827816	-1.299394	-3.966146	2687.9671	3.294032	0.974815	2.298311	4.49854	-0.610735	-1.040553	-3.690337	2283.3058	3.279021	0.814002	1.977481	3.965601	-0.502128	-0.89668	-2.928735	7648.1792	4.077093
32052.7027	5.147321	7.006855	8.691478	12.724594	-5.14351	-6.987437	-17.110378	39183.6713	6.738064	9.741939	12.524127	16.702143	-6.330131	-8.247652	-22.80431	13450.402	8.415616	4.347293	7.139399	9.597437	-2.881211	-4.284498	-9.806479	13935.4671	8.077761	4.518577	7.356723	9.421977	-2.996393	-4.428352	-9.244718	3123.1956	3.92304	1.06171	2.16027	4.479601	-0.711568	-1.222624	-4.491132	2679.2246	3.994296	0.894679	1.882257	4.339363	-0.593748	-1.075156	-3.571546	14124.5962	7.255107
2692.1734	1.360114	2.657571	4.626268	7.63822	-0.375038	-0.830571	-5.76543	2627.1147	1.375146	3.293018	5.872544	9.740674	-0.398166	-0.840585	-5.195349	-109.7448	0.948617	0.291448	0.816004	2.983455	-0.074891	-0.337521	-2.83254	-96.9241	0.957501	0.300647	0.856531	3.436366	-0.078319	-0.359167	-3.088948	90.5437	1.077154	0.397452	1.266059	4.374089	-0.048465	-0.277102	-2.459617	70.6978	1.07104	0.327608	1.072238	3.023186	-0.046722	-0.284069	-2.572003	87.7803	1.035695
3346.6504	1.547022	0.572643	0.996748	5.402572	-0.393781	-0.824935	-4.976162	5254.8183	1.957891	0.866044	1.38187	5.322693	-0.628724	-1.092269	-5.332716	2144.3821	2.503752	0.392296	0.644685	3.10357	-0.266614	-0.555407	-3.283393	2249.9944	2.454297	0.417406	0.719518	3.728753	-0.277654	-0.620605	-2.776784	643.3709	1.637148	0.147695	0.404084	2.825679	-0.10198	-0.33786	-2.361234	555.0965	1.636278	0.133314	0.411749	2.872507	-0.090816	-0.31464	-2.812327	2586.5096	2.489206
52336.3423	8.787402	13.429029	18.666576	25.352313	-7.662774	-10.138222	-29.718441	50475.7104	8.787574	14.433165	21.550492	27.374992	-7.54302	-9.889753	-27.051505	5363.4703	3.850064	1.492326	2.883223	4.994557	-0.937098	-1.41931	-4.474376	5629.3882	3.782352	1.566127	2.889895	5.082852	-0.965368	-1.512627	-3.993206	3041.0674	3.718757	1.094118	2.579109	4.607584	-0.673455	-1.111318	-3.407881	2547.2242	3.642916	0.909116	2.165285	3.950909	-0.547133	-0.987608	-2.863401	9100.4646	5.155478
43035.9194	6.286307	11.417892	14.669324	20.895562	-7.054029	-9.289716	-29.297728	50123.6782	7.982642	14.904087	20.50947	25.662672	-8.111138	-10.576166	-32.473824	17801.2558	10.766634	6.164171	10.459166	12.72338	-4.033632	-6.10389	-11.261898	18491.0742	10.562017	6.409868	10.913041	12.981906	-4.203677	-6.239238	-11.336558	4021.7303	4.836892	1.462312	3.092648	5.016077	-0.952948	-1.609482	-3.722579	3442.8338	4.882044	1.203771	2.591952	4.678357	-0.804572	-1.45247	-3.510229	18590.0012	9.39387
39852.4487	6.155853	9.74333	13.307497	17.515696	-6.069379	-8.121143	-24.773811	39243.3721	6.492969	10.756445	15.643655	21.981883	-6.10743	-8.088444	-23.712781	3375.1504	2.626395	0.998576	1.921755	4.297844	-0.614054	-1.051771	-3.478295	3568.7183	2.586941	1.039488	1.989567	4.362907	-0.641536	-1.002158	-3.564016	2230.3147	2.902132	0.836104	2.032987	4.129899	-0.505816	-0.916314	-3.345356	1899.2906	2.946903	0.694632	1.680644	3.888543	-0.420901	-0.748798	-2.939463	5999.0191	3.470572
52072.2524	7.855663	14.838213	19.799316	26.529914	-8.65089	-11.288869	-36.875315	58637.1333	9.796167	18.601913	26.788675	35.462276	-9.59827	-12.670821	-44.486455	25055.2822	15.625526	8.869084	16.335475	20.143353	-5.985071	-9.297718	-20.640451	25972.4437	15.051133	9.215169	16.722391	19.747762	-6.199065	-9.819699	-18.066778	5428.6742	6.241693	1.975284	4.395628	6.775904	-1.372126	-2.354145	-5.535689	4630.3789	6.318114	1.604657	3.582527	5.937399	-1.142842	-1.936718	-4.181368	25800.5955	13.126208
4645.9121	1.909457	2.00586	3.211762	5.269825	-0.587678	-0.941263	-4.111545	5392.3461	2.199629	2.738064	4.578388	6.841703	-0.763613	-1.131314	-4.459484	756.2138	1.233938	0.934933	2.393307	4.634423	-0.20795	-0.526328	-3.331281	762.3875	1.224005	0.976869	2.721611	4.682951	-0.216493	-0.504108	-2.689055	435.2285	1.28151	0.543529	1.870991	3.538586	-0.115156	-0.342109	-2.794878	379.1969	1.281535	0.462716	1.523839	3.190797	-0.101183	-0.285911	-2.448692	1209.2063	1.390638
1518.3721	1.282407	0.537324	0.944912	4.276898	-0.157801	-0.436628	-3.389533	2297.0132	1.485489	1.036201	1.835097	4.459969	-0.255293	-0.548586	-3.495973	2847.4004	2.017898	0.983252	1.52773	3.899795	-0.26237	-0.586198	-3.593965	3059.9478	2.002855	1.138842	1.815863	4.440786	-0.304425	-0.625971	-4.002816	711.2629	1.47849	0.687901	1.638006	3.794195	-0.119919	-0.396627	-2.717539	608.4525	1.46949	0.57547	1.300976	3.203926	-0.108968	-0.342363	-3.037317	2466.3616	1.848732
42145.7915	8.846145	10.830407	14.716213	17.78385	-7.313804	-9.725839	-22.796249	44030.2075	10.29705	12.803518	18.936799	22.000117	-7.493858	-10.263392	-25.814616	7279.667	3.411821	2.831569	6.428992	8.73966	-1.762089	-2.77948	-5.862169	7324.9156	3.255444	2.860691	6.594417	9.194703	-1.812102	-2.763289	-7.045433	3326.2298	3.182002	1.284977	3.243267	5.33018	-0.857616	-1.544787	-3.649784	2957.9107	3.254146	1.099433	2.878566	4.839621	-0.73327	-1.34471	-3.83013	9946.3701	4.28961
4326.2842	1.657682	1.359892	2.220084	3.898802	-0.848482	-1.250837	-4.782587	7916.479	2.381864	2.678661	3.952506	6.088804	-1.530303	-2.181418	-5.284343	17942.502	7.361312	6.151177	9.490936	13.231784	-3.240068	-4.858314	-11.083614	20125.6695	7.60791	6.952306	10.941042	14.410696	-3.572511	-5.19557	-12.967504	5404.18	4.602742	2.046341	3.93877	5.793177	-1.446631	-2.498511	-4.972455	4758.457	4.644797	1.763445	3.180562	5.476292	-1.253318	-2.168353	-4.31317	15891.1424	6.239953
32966.8203	6.880435	7.627606	10.197913	13.983579	-5.594088	-7.680318	-16.034741	34699.5435	8.197746	9.221534	13.215718	16.030586	-5.861869	-8.007847	-19.020496	4508.3305	2.468722	1.908762	4.471315	7.784991	-1.152793	-1.847132	-4.006726	4563.903	2.382701	1.936129	4.691072	7.237208	-1.185146	-1.849562	-3.965351	2391.1443	2.571483	0.915412	2.610848	4.270095	-0.604578	-1.067059	-2.697387	2116.9602	2.63662	0.798951	2.254555	4.131886	-0.531816	-0.959958	-3.01134	6462.9155	3.113903
6301.5611	1.987695	2.051795	3.215018	5.397623	-1.320693	-1.982833	-4.865265	10533.2788	2.926114	3.664519	5.527105	7.998132	-2.145986	-3.080037	-7.326996	24363.574	10.593684	9.334013	15.63791	19.213654	-4.718517	-7.403423	-14.595087	27069.1355	10.827021	10.411803	17.692343	21.241689	-5.114256	-7.798126	-17.617548	8042.2612	6.612872	2.970645	5.707285	8.198962	-2.259407	-4.044596	-7.439457	7093.3467	6.741453	2.578605	4.695957	6.297212	-1.968156	-3.435949	-5.64003	21504.0081	8.68293
15383.5801	3.694366	3.643028	5.064614	7.330638	-2.438672	-3.422784	-9.470755	17354.4751	4.579371	4.746527	7.24476	9.628822	-2.92128	-3.946188	-10.34092	1948.905	1.644159	1.134498	2.956718	5.963721	-0.563348	-0.960507	-3.300269	1954.8184	1.60356	1.135691	2.989825	5.422541	-0.572826	-0.967171	-2.979988	1170.6488	1.801161	0.601194	1.843649	3.952626	-0.309828	-0.616254	-2.431254	1029.1692	1.812165	0.53512	1.662555	4.01058	-0.276078	-0.592529	-2.618888	3047.093	2.024082
2628.8994	1.445871	0.642363	1.102296	5.288456	-0.309689	-0.633728	-3.185859	4580.8144	1.91335	1.301535	2.164215	5.952196	-0.6269	-1.027322	-3.601387	9085.0391	4.943168	2.177559	2.991788	5.271198	-1.270478	-1.958603	-6.281245	10215.4861	5.031096	2.460154	3.537464	5.622498	-1.456063	-2.131031	-6.345772	2391.9794	2.761118	0.908246	1.842852	4.158774	-0.5392	-1.097577	-2.728029	2119.1557	2.833661	0.789012	1.502325	3.261929	-0.465488	-0.859238	-2.808936	8390.67	4.295037
27142.7007	5.882175	6.379629	8.605805	11.602677	-4.504694	-6.01522	-15.080025	28567.9682	7.01241	7.813927	11.326323	14.657817	-4.770708	-6.274817	-14.075407	3394.6565	2.260593	1.530064	3.845262	6.704705	-0.86455	-1.38503	-3.654044	3425.54	2.165616	1.533307	3.820498	5.928782	-0.882862	-1.392246	-3.770785	1870.736	2.303499	0.772973	2.274864	5.038073	-0.469699	-0.838709	-3.840669	1679.5654	2.40486	0.675907	2.02376	3.921257	-0.416518	-0.802191	-2.243031	4970.9914	2.796688
5701.2348	1.924644	1.842894	2.710923	4.697001	-1.106434	-1.654611	-4.688057	9470.1587	2.806505	3.297887	5.011816	7.918836	-1.853816	-2.638702	-5.908118	21707.9958	10.770639	8.032832	12.991362	16.362542	-4.06443	-6.111063	-12.686422	24057.3474	10.797728	8.968248	14.489694	17.515697	-4.423946	-6.795089	-14.478106	6875.7469	6.124834	2.523071	4.777152	6.803669	-1.860027	-3.25203	-5.889673	6062.2833	6.310637	2.194935	3.956026	5.764546	-1.627671	-2.793225	-4.951981	19107.8095	8.597471
41758.3501	8.402976	10.093385	13.445646	17.156122	-7.316481	-9.691017	-24.047682	41994.4155	9.787607	11.645223	17.242524	20.838286	-7.201687	-9.680168	-22.661088	5646.2998	3.006016	2.199855	5.218217	8.202204	-1.467147	-2.229534	-4.419448	5744.2259	2.899121	2.220674	5.191298	8.021653	-1.498275	-2.34824	-5.179888	2931.2025	3.087489	1.065681	2.888509	4.55087	-0.734434	-1.258547	-2.696688	2530.1375	3.047928	0.936401	2.509399	4.65831	-0.651849	-1.207288	-3.730737	8065.3276	3.884869
3306.5332	1.509344	0.899356	1.311273	4.505187	-0.565827	-0.907451	-3.631794	6302.751	2.152767	1.876389	2.821463	5.319773	-1.09583	-1.626982	-4.942604	14570.4702	7.439307	4.38873	6.253784	8.421997	-2.420834	-3.634149	-7.951623	16460.8499	7.683306	4.937692	7.098794	10.125462	-2.690746	-3.948915	-8.977071	4104.6751	4.072356	1.457567	2.651763	5.021648	-1.011699	-1.726432	-4.102923	3631.295	4.182187	1.263812	2.283137	4.278874	-0.880393	-1.515934	-3.352546	12907.1042	6.055928
36961.3457	7.690369	8.660038	11.405718	14.736998	-6.288457	-8.390959	-19.20264	37458.2378	9.026218	10.178109	14.842795	18.213923	-6.332464	-8.836994	-22.22855	4636.9568	2.729995	1.886437	4.519874	6.719856	-1.184497	-1.869249	-4.260763	4668.616	2.592881	1.89138	4.418893	6.903293	-1.222191	-1.859688	-3.975628	2454.7272	2.743692	0.920636	2.651317	4.478596	-0.620912	-1.110757	-3.485215	2183.816	2.84076	0.808022	2.27476	4.116811	-0.544455	-0.94985	-2.497621	6585.8608	3.382641
6203.0972	1.968213	2.034253	3.085394	5.739214	-1.328177	-1.920687	-4.538546	10410.1924	2.918732	3.663679	5.639996	7.961139	-2.134815	-3.095688	-7.194894	24719.7205	12.367827	9.563602	16.086448	20.328354	-4.758752	-7.301903	-14.770742	27304.9363	12.473344	10.607084	18.006005	21.399271	-5.136156	-8.119744	-16.887792	8259.8848	7.353066	3.027745	5.783006	8.202526	-2.297785	-4.143584	-6.573651	7247.6352	7.534687	2.613376	4.865214	7.557907	-1.975188	-3.423979	-5.851083	21741.45	9.802884
17132.0132	4.073043	4.027495	5.551988	7.876568	-2.683485	-3.684736	-9.470648	18806.1923	4.998349	5.130017	7.575524	10.219028	-3.160156	-4.16946	-8.950358	1963.2463	1.697104	1.138861	2.950784	5.366865	-0.576435	-1.022068	-3.932213	1967.1181	1.648284	1.12975	2.909617	5.864706	-0.590159	-0.998841	-3.377364	1224.2357	1.877006	0.607651	1.91798	4.368253	-0.319469	-0.644493	-2.806366	1076.2223	1.899431	0.54033	1.761501	3.184768	-0.282428	-0.600514	-2.535421	3023.827	2.075939
2677.8676	1.458286	0.629763	1.083592	3.876722	-0.30736	-0.618282	-3.093356	4716.4927	1.956478	1.267039	1.975282	4.529289	-0.62016	-0.939591	-3.452928	9260.3572	5.499314	2.171801	2.971549	5.453808	-1.286057	-1.870604	-4.746848	10378.6259	5.58477	2.430574	3.310375	6.365529	-1.478676	-2.172351	-5.546448	2491.7374	2.968913	0.870213	1.634989	3.589697	-0.537218	-0.922587	-3.536802	2222.913	3.069633	0.75447	1.429193	4.118574	-0.476081	-0.867238	-2.768183	8589.4505	4.679937
29240.3393	6.34308	6.939801	9.414491	13.001213	-4.839677	-6.436503	-19.526595	30172.3134	7.49571	8.317631	12.261962	16.368155	-5.036967	-6.732519	-17.957642	3492.5794	2.365357	1.563658	3.842976	6.198622	-0.894255	-1.497704	-3.925537	3520.0134	2.264968	1.565752	3.804045	6.074099	-0.918312	-1.435859	-4.376743	1947.9486	2.435083	0.793308	2.337058	4.417195	-0.486554	-0.896754	-3.206021	1688.9171	2.431958	0.693344	2.12163	3.909362	-0.427683	-0.870946	-2.822876	5051.3718	2.913475
5711.7261	1.929805	1.8163	2.739354	5.239015	-1.109871	-1.636799	-4.96664	9693.0762	2.879497	3.320446	5.12993	7.229265	-1.858124	-2.744263	-5.877251	21873.9678	11.649899	8.151369	13.075982	16.501017	-4.082842	-6.411682	-12.434429	24247.2952	11.775286	9.066455	14.561224	17.461805	-4.45271	-6.555092	-12.384479	7012.7103	6.546712	2.552198	4.753473	6.84489	-1.886776	-3.299735	-5.475856	6118.8328	6.662167	2.222261	4.034289	5.986503	-1.628208	-2.785657	-4.719207	19272.6824	9.257779
43741.0757	8.894	10.744967	14.366914	18.294641	-7.612029	-10.543906	-28.553522	43490.148	10.291471	12.220113	18.333436	22.709049	-7.441679	-10.129247	-22.808882	5837.2473	3.159224	2.23225	5.215708	9.468564	-1.50842	-2.319237	-5.21452	5884.6118	3.003485	2.237765	5.213094	8.148187	-1.539494	-2.346164	-4.760289	2994.5096	3.186801	1.097863	2.992468	5.394181	-0.760698	-1.357836	-3.638891	2639.1733	3.250828	0.960129	2.622683	6.252018	-0.661972	-1.131065	-3.870181	8272.1338	4.060493
3384.8701	1.519213	0.886326	1.264416	4.438796	-0.571439	-0.955383	-3.189483	6654.3794	2.21241	1.930549	2.996101	5.851891	-1.113073	-1.745075	-4.542842	14816.1418	8.025898	4.420029	6.230582	9.383228	-2.471084	-3.629636	-8.763001	16570.5251	8.094714	4.952045	7.151372	9.409074	-2.740137	-3.972059	-8.88123	4220.7656	4.330258	1.463547	2.571094	4.51169	-1.035182	-1.707372	-3.883331	3716.1726	4.45543	1.276665	2.344897	4.188343	-0.90005	-1.537548	-3.24194	13186.2998	6.349405
5230.8101	1.969701	2.19775	3.51064	6.308709	-0.684723	-1.073279	-4.508749	5734.6978	2.24206	2.911833	4.875243	7.102018	-0.842931	-1.280448	-4.359868	436.1081	1.164663	0.794477	2.193562	4.630422	-0.199775	-0.44313	-3.477227	436.5139	1.15342	0.796769	2.190449	4.105043	-0.198606	-0.481451	-2.556779	350.1381	1.25601	0.489928	1.665084	3.678131	-0.115988	-0.328503	-2.326539	291.8871	1.247137	0.42186	1.513776	3.419982	-0.104279	-0.342743	-2.280644	901.4433	1.334813
1654.4843	1.31076	0.420771	0.900205	4.356129	-0.193371	-0.512208	-3.310936	2547.9581	1.552561	0.759639	1.383369	4.303921	-0.331438	-0.655507	-3.889933	2481.6125	2.285745	0.539468	0.857249	4.102905	-0.225478	-0.539456	-4.099837	2759.2878	2.297733	0.616236	0.970062	3.709689	-0.261221	-0.5385	-3.644884	847.3323	1.687672	0.390829	0.95963	3.266613	-0.142067	-0.373898	-2.904688	767.2858	1.740574	0.341652	0.781968	2.966782	-0.119547	-0.427033	-3.006639	2595.0319	2.185998
52224.2851	10.937789	13.460338	18.089533	23.130298	-9.074573	-12.203358	-30.671674	50898.5732	12.160445	14.892409	22.450717	27.381084	-8.736221	-11.655074	-31.445223	7421.4426	4.169105	2.599668	5.885106	8.745293	-1.852685	-2.851644	-6.059186	7512.8143	3.964604	2.614438	5.88213	8.892406	-1.879431	-2.824952	-6.697782	3505.8521	3.669599	1.238177	3.200698	5.562247	-0.886593	-1.517152	-3.489367	3075.4887	3.728897	1.083098	2.886471	5.709424	-0.766275	-1.350567	-3.087957	10109.5056	5.08946
4589.6802	1.666516	1.383537	2.047779	4.526882	-0.89235	-1.4074	-4.389571	9011.9204	2.51036	2.925493	4.385038	7.358995	-1.646775	-2.410415	-6.067715	18936.4179	10.153201	6.433863	9.694166	12.661701	-3.430755	-5.193757	-11.683637	21039.7378	10.425472	7.163534	10.851235	13.383073	-3.757672	-5.567725	-11.464965	5696.9507	5.447084	2.075939	3.750994	6.269721	-1.470784	-2.540096	-5.116648	5022.1767	5.624257	1.796737	3.172759	5.385888	-1.286927	-2.231354	-4.347946	16987.8225	8.096463
17809.9199	4.349788	4.183681	5.760297	8.544221	-2.854411	-3.900686	-10.244321	19880.5	5.224227	5.358876	7.903435	10.933733	-3.318349	-4.567995	-10.666538	2052.4622	1.7689	1.125947	2.96273	5.254886	-0.586089	-1.084184	-3.562547	2058.7764	1.711989	1.128072	2.982466	5.471925	-0.600383	-1.028581	-2.982601	1237.631	1.902973	0.62169	2.02874	3.652512	-0.325615	-0.653978	-2.545335	1078.4701	1.918822	0.553463	1.799273	3.737668	-0.288901	-0.584722	-2.940128	3085.5943	2.140488
1848.0064	1.338553	0.612367	0.999422	4.407771	-0.287906	-0.543985	-2.705576	5662.0161	2.108445	1.568046	2.478842	6.222483	-0.755012	-1.167951	-4.291535	9346.6329	5.727505	2.153075	2.901048	5.594466	-1.31664	-1.939465	-4.861155	10463.8323	5.849599	2.396707	3.193059	5.793506	-1.490985	-2.079518	-5.255142	2558.4111	3.05406	0.875358	1.638001	3.398871	-0.564995	-1.083859	-3.678984	2274.0248	3.153175	0.762671	1.391375	3.952693	-0.491352	-0.822615	-2.394426	8874.6418	4.973099
27522.6987	7.105743	6.446453	8.560648	11.319242	-4.449214	-5.839264	-14.74224	30955.6153	7.537792	8.556157	12.424976	15.169042	-5.149267	-6.699234	-14.366081	3557.9524	2.400456	1.582631	3.909008	6.538086	-0.908453	-1.484297	-4.29857	3565.3443	2.293471	1.599096	3.881494	6.850079	-0.933765	-1.430456	-3.839798	1964.8956	2.440435	0.826194	2.461406	5.154371	-0.495027	-0.876794	-3.042015	1731.1609	2.48802	0.720401	2.134471	4.449675	-0.441159	-0.838574	-2.400981	5050.0564	2.920537
5312.6577	1.9906	1.655026	2.444818	4.072861	-1.113133	-1.689672	-3.938799	10968.1782	3.04191	3.746476	5.730688	8.362097	-2.010205	-2.799895	-7.039187	22239.5486	12.065268	8.213305	13.10408	15.633311	-4.194158	-6.316709	-12.098544	24603.0693	12.146791	9.136855	14.571194	17.38525	-4.55251	-6.943152	-14.246026	7079.4852	6.656751	2.614639	4.89605	7.094866	-1.908412	-3.333708	-5.874933	6258.0977	6.886682	2.265468	4.054503	6.382229	-1.644712	-2.829405	-5.109431	19953.5681	9.617986
40117.2568	9.874792	9.689784	12.921871	16.916448	-6.890413	-9.186358	-20.555184	44384.6684	10.379593	12.43774	18.327227	22.213107	-7.577321	-10.305662	-24.379271	5962.6138	3.199396	2.263609	5.246474	8.50684	-1.553045	-2.33234	-4.762341	6005.1577	3.043199	2.285466	5.321886	8.07295	-1.579243	-2.386872	-5.064161	3052.9494	3.234627	1.111414	3.003753	5.408183	-0.775817	-1.347848	-3.192858	2654.4392	3.222561	0.96441	2.615602	5.436784	-0.679368	-1.188069	-3.358744	8402.5408	4.088007
2464.9253	1.427855	0.698773	1.086748	4.084443	-0.553815	-0.873257	-2.91783	6881.5972	2.212943	2.076928	3.289475	5.454964	-1.172502	-1.72987	-4.956736	14813.7827	8.20583	4.416865	6.325026	9.285735	-2.480967	-3.613114	-7.992222	16634.4485	8.326883	4.951316	6.878275	10.610541	-2.728705	-4.02114	-8.911406	4258.8988	4.379618	1.492133	2.651967	4.488189	-1.046644	-1.795262	-3.709258	3745.1478	4.479142	1.286189	2.292046	4.518159	-0.900924	-1.522344	-3.620205	13259.9221	6.537442
4942.1977	2.117846	2.10188	3.445298	5.589915	-0.634614	-1.07265	-4.282651	5924.6719	2.294582	3.085608	5.285492	7.341888	-0.859393	-1.268419	-4.351441	444.1699	1.170227	0.836711	2.413333	4.874791	-0.202637	-0.499969	-2.539357	420.5991	1.149062	0.829532	2.396218	4.678452	-0.200966	-0.496414	-3.284359	301.4857	1.225592	0.512593	1.745961	3.998538	-0.15542	-0.411487	-2.895986	298.6679	1.256631	0.445436	1.572366	3.474522	-0.111752	-0.328791	-2.131951	877.0845	1.327582
980.1148	1.217697	0.250894	0.596741	4.211763	-0.136921	-0.459798	-3.030987	2395.5039	1.5186	0.638132	1.119192	4.634659	-0.334806	-0.67743	-3.897627	2427.9872	2.273829	0.50302	0.851644	3.396111	-0.235249	-0.554929	-3.527561	2676.6106	2.275176	0.580818	0.983521	3.839021	-0.268628	-0.647876	-3.207717	878.7681	1.726107	0.365339	0.85919	3.111204	-0.137759	-0.416182	-2.678304	784.7548	1.771284	0.316894	0.801099	2.761576	-0.124746	-0.389725	-2.492079	2571.126	2.180939
47851.5967	12.318264	12.173741	16.88158	22.852967	-8.185055	-10.973574	-28.337674	52068.415	12.615388	15.203876	22.89105	27.461319	-8.839639	-11.955817	-36.333834	7592.5813	4.31701	2.630622	6.003699	9.549681	-1.88281	-2.842701	-5.779064	7594.595	4.027975	2.64169	5.943395	8.285532	-1.906169	-2.917091	-5.661682	3549.2481	3.705648	1.244752	3.225027	5.155265	-0.90012	-1.535464	-3.701558	3133.7105	3.853847	1.097499	2.952158	4.950692	-0.790664	-1.381062	-3.492852	10285.3161	5.222672
3197.3838	1.528956	1.079633	1.669782	3.973978	-0.843607	-1.29669	-3.990383	8308.3418	2.387998	2.836276	4.240776	7.410429	-1.609381	-2.345628	-5.584481	18745.2252	10.353972	6.453818	9.688694	12.015155	-3.404473	-5.22278	-11.143654	20843.3203	10.422665	7.163541	11.068313	13.532998	-3.709075	-5.619282	-12.172779	5712.8212	5.455869	2.087996	3.831701	6.908977	-1.493094	-2.626526	-4.911189	5060.9668	5.716372	1.821133	3.193584	5.443243	-1.288003	-2.245213	-4.449867	16714.2075	8.135791
34874.7827	9.020695	8.140471	10.74443	16.597773	-5.831172	-7.876763	-19.198078	39174.1118	9.607867	10.694624	15.450313	20.973928	-6.64753	-8.833854	-21.905963	4731.4221	2.797408	1.900597	4.489238	6.824154	-1.241676	-1.943271	-4.720329	4787.6406	2.679996	1.91291	4.457029	7.137387	-1.267493	-2.048736	-4.830978	2511.4691	2.845669	0.947397	2.629924	5.371953	-0.645063	-1.253203	-3.086377	2224.6023	2.921869	0.84008	2.487633	4.711598	-0.565281	-1.041645	-3.002756	6710.0828	3.514492
5269.0293	1.939262	1.722245	2.912106	4.76196	-1.284881	-1.923137	-4.650348	10967.6123	2.95814	3.8086	5.750046	7.904424	-2.21235	-3.174671	-7.7775	24951.7259	13.558186	9.65004	16.2204	20.732051	-4.845971	-7.285726	-15.05256	27578.888	13.515654	10.664224	17.915996	21.060202	-5.241332	-7.820967	-15.027892	8358.239	7.684021	3.063257	5.761971	7.46049	-2.296586	-4.11963	-7.131295	7378.0034	7.995133	2.664568	4.846018	6.583532	-2.002795	-3.536668	-5.795224	22241.3484	10.554079
4721.4653	2.07912	1.932953	3.173146	5.442882	-0.611534	-1.08269	-4.355715	5663.4565	2.241159	2.864946	4.831948	7.369051	-0.826499	-1.280626	-4.862948	390.0464	1.144336	0.776697	2.209514	3.912163	-0.2073	-0.516721	-2.597957	374.4155	1.129243	0.792976	2.284267	4.221316	-0.203216	-0.477506	-2.496221	337.6585	1.248835	0.478522	1.662036	3.126681	-0.12433	-0.38754	-2.852533	293.473	1.252431	0.417285	1.438639	3.145127	-0.116624	-0.38921	-2.789065	854.6282	1.316715
1863.2549	1.419541	0.604348	1.613681	4.433978	-0.155921	-0.426837	-3.029956	2089.8311	1.452221	0.543034	0.977291	4.723248	-0.309545	-0.610514	-3.750267	2402.1623	2.288727	0.495783	0.925271	3.614889	-0.226771	-0.504414	-3.214267	2651.1756	2.287382	0.56561	0.927295	3.790098	-0.270585	-0.592882	-3.595955	863.5025	1.728856	0.353762	0.748505	2.636112	-0.132875	-0.354867	-2.612567	771.2334	1.776653	0.308945	0.67847	2.423006	-0.121832	-0.350853	-2.506751	2566.0876	2.212323
19374.0508	4.754469	4.541171	6.308643	9.394259	-2.983687	-4.108235	-10.947045	21062.9624	5.749181	5.830376	8.777578	12.061044	-3.452553	-4.725636	-10.729606	2248.3106	1.997073	1.154962	2.98302	5.016268	-0.565363	-0.934942	-3.774657	2238.0679	1.90999	1.1529	2.99612	5.658161	-0.578514	-1.031543	-2.7645	1259.1875	1.965105	0.629789	2.035821	4.459076	-0.322766	-0.717879	-3.476423	1132.4496	2.037751	0.556561	1.828865	4.13447	-0.289041	-0.573009	-2.602551	3208.6189	2.334087
3009.899	1.506451	0.736953	1.19998	4.316396	-0.335721	-0.611574	-3.026401	5445.0327	2.070241	1.530696	2.462842	5.272735	-0.727884	-1.130467	-3.754316	9340.5259	6.080851	2.16322	2.935085	5.186683	-1.311581	-1.916827	-5.809951	10422.1131	6.152977	2.429509	3.229838	5.66131	-1.481988	-2.158794	-6.022208	2625.724	3.228541	0.877252	1.635993	3.930977	-0.554549	-1.054247	-3.645086	2318.5612	3.306498	0.757011	1.384849	3.208066	-0.487645	-0.868268	-2.952119	8830.9258	5.171613
30939.5986	6.614313	7.360411	10.001582	12.789516	-5.113501	-6.690954	-15.501878	31672.7617	7.82951	8.824329	12.957941	16.14343	-5.281066	-7.007819	-18.034572	3515.3203	2.44278	1.56841	3.812962	5.54202	-0.909781	-1.459181	-3.984134	3565.8748	2.344137	1.567661	3.861351	6.379186	-0.938859	-1.487311	-3.988587	1993.8493	2.51465	0.809338	2.43069	4.127616	-0.512513	-0.877053	-2.472734	1751.5055	2.543624	0.711514	2.230987	4.224653	-0.439164	-0.829764	-2.535736	5099.8428	3.022215
5946.2915	1.951981	1.913878	2.836293	4.659752	-1.133957	-1.667501	-5.583468	10054.0058	2.89741	3.555849	5.391259	7.836695	-1.911501	-2.746321	-5.44653	21916.2426	12.53731	8.178999	13.196138	15.82985	-4.134713	-6.237757	-14.797273	24375.196	12.73636	9.095325	14.725702	17.98192	-4.476806	-6.895928	-12.351583	7127.0668	6.944134	2.627403	4.903225	6.684099	-1.893272	-3.354022	-5.854559	6267.0727	7.155906	2.279804	4.13172	6.489423	-1.648458	-2.845214	-5.334805	19557.5085	9.872521
45217.0957	9.274874	11.148065	14.912662	18.313617	-7.868483	-10.395684	-23.241096	44865.0777	10.825592	12.639708	18.659605	21.877025	-7.662848	-10.344343	-23.32063	5946.9156	3.283438	2.254817	5.203598	7.373047	-1.544118	-2.304821	-5.069855	5977.6746	3.124554	2.256718	5.229777	7.554691	-1.569931	-2.383696	-4.610251	3052.0341	3.306454	1.117386	2.986695	5.500752	-0.773096	-1.373876	-3.908533	2674.676	3.347204	0.97408	2.669793	4.426169	-0.677617	-1.176714	-3.404105	8358.6438	4.200884
3286.7803	1.489124	0.908544	1.473347	4.859704	-0.597534	-1.128643	-5.055371	6563.8624	2.162009	1.956218	3.077326	5.862433	-1.166349	-1.770889	-5.213248	14779.2616	8.529492	4.435024	6.229425	9.077559	-2.481805	-3.808616	-8.867094	16591.4721	8.805848	4.940851	7.159819	9.551728	-2.74016	-4.272036	-10.591066	4248.2655	4.441466	1.487695	2.622198	4.968442	-1.055196	-1.779987	-4.572558	3788.3979	4.656513	1.305253	2.271062	4.892477	-0.923243	-1.609368	-3.879523	13238.8133	6.762656
52497.3496	10.722354	13.30275	17.828314	21.383593	-9.314713	-13.869678	-51.316452	51706.7568	12.490029	14.728451	21.832423	25.91297	-8.975222	-13.936784	-55.57709	7212.2668	3.859265	2.564334	5.682165	8.241435	-1.920812	-3.169011	-7.495606	7283.1892	3.680786	2.584376	5.645032	8.081664	-1.933431	-3.199912	-8.44608	3539.0921	3.677907	1.254909	3.285181	5.142375	-0.932122	-1.682805	-4.757347	3094.7488	3.76178	1.088503	2.848321	5.380577	-0.80307	-1.497495	-4.457986	10027.5366	4.880663
4036.4692	1.570662	1.254797	1.967427	8.372063	-0.900844	-1.703426	-7.289784	7780.1777	2.292204	2.604841	4.241477	8.116711	-1.592356	-2.545148	-8.861464	18766.7746	10.653629	6.486992	10.071406	14.897674	-3.480346	-5.598043	-19.011875	20859.6548	10.728353	7.195031	11.016033	16.258821	-3.760157	-6.484303	-18.566966	5781.9461	5.688563	2.107203	3.969228	7.803408	-1.506491	-2.928971	-7.000995	5095.6906	5.89954	1.830933	3.37133	7.250066	-1.315799	-2.600955	-6.686987	16674.7976	8.273088
39265.6504	8.211392	9.387342	12.796714	19.997287	-6.849397	-10.117701	-37.226008	39513.4341	9.725969	10.722082	15.649185	23.546536	-6.806527	-10.039162	-36.202376	4662.1848	2.813666	1.88452	4.661566	9.067765	-1.269534	-2.229814	-7.201882	4740.6076	2.714405	1.889871	4.581377	8.054893	-1.296286	-2.281763	-7.81379	2537.5844	2.929844	0.964581	2.74658	6.833997	-0.668254	-1.429114	-5.505101	2206.0354	2.926716	0.841971	2.518993	6.026535	-0.586353	-1.202581	-4.81916	6634.8291	3.523725
6339.4824	1.955125	2.062127	3.282359	6.957961	-1.395889	-2.317017	-9.043251	10863.8403	2.920934	3.743009	6.037448	10.392362	-2.244938	-3.547886	-11.836242	25103.2257	14.151154	9.727605	16.507594	21.199005	-4.956967	-7.920328	-28.96827	27679.7051	14.195994	10.748605	18.315722	23.590955	-5.359615	-8.681687	-25.245041	8436.0049	7.991745	3.103295	6.048459	9.952725	-2.335369	-4.416566	-10.005453	7417.7995	8.284807	2.701187	5.193559	7.858453	-2.065805	-3.756323	-8.549266	22361.3899	10.969651
45319.2719	9.266455	11.271627	15.217643	22.921235	-7.985287	-12.188841	-49.53724	45180.0684	10.938862	12.615271	18.855737	26.497646	-7.935678	-11.96597	-46.372283	5909.6096	3.242774	2.237486	5.247218	9.762276	-1.591975	-2.718688	-8.313239	5989.196	3.125619	2.253928	5.228691	9.74192	-1.612631	-2.572975	-8.118582	3043.256	3.322134	1.105781	3.118893	6.172557	-0.798797	-1.634335	-5.804516	2663.8357	3.344753	0.9794	2.909618	7.002474	-0.696405	-1.410943	-4.472973	8306.5588	4.133882
3137.8467	1.457095	0.885838	1.496092	6.564275	-0.631272	-1.294462	-7.235964	6479.6538	2.112415	1.952925	3.220399	7.565246	-1.186284	-2.037266	-8.298851	14803.4948	8.536472	4.441987	6.416342	11.040084	-2.522929	-4.35583	-14.662537	16744.574	8.800461	4.953955	7.212785	11.26885	-2.774934	-4.477478	-13.596064	4268.0144	4.470164	1.506452	2.795771	6.642939	-1.055237	-1.98314	-7.143878	3814.8841	4.785382	1.308392	2.499281	6.600718	-0.931517	-1.747554	-6.815674	13341.6526	6.877158
5423.6699	2.00008	2.373524	4.067577	8.272529	-0.7484	-1.761357	-8.988293	5987.8843	2.313749	3.084421	5.568377	10.507416	-0.873084	-1.724859	-7.874275	383.8977	1.151825	0.821192	2.424895	6.731194	-0.227495	-0.768526	-5.276555	380.0276	1.139663	0.816522	2.523404	6.99482	-0.232691	-0.786874	-6.259937	348.6567	1.261502	0.50444	1.827477	5.559336	-0.142215	-0.70519	-5.344126	274.3656	1.240945	0.45409	1.66538	4.946296	-0.130895	-0.57626	-4.304969	816.6701	1.311965
1447.0225	1.265907	0.329901	1.030956	7.506416	-0.205968	-0.72386	-5.764182	1880.7768	1.398496	0.481468	1.256132	6.155665	-0.340165	-0.924029	-6.394114	2322.3094	2.287934	0.48621	1.046068	5.930506	-0.249923	-0.89169	-6.203508	2618.7507	2.327065	0.5613	1.018776	5.472689	-0.286994	-0.830542	-6.416848	886.6429	1.76908	0.355885	0.915659	5.323305	-0.168357	-0.68895	-5.641056	803.0445	1.840372	0.323927	0.822136	4.518082	-0.151805	-0.626699	-4.728137	2527.7602	2.210852
54175.2529	11.139977	14.106751	19.897767	28.937476	-9.509941	-14.349927	-59.578185	53186.186	12.854806	15.617541	23.76617	31.808163	-9.151106	-13.91897	-64.016699	7556.7429	4.442592	2.601922	6.047276	11.457652	-1.931466	-3.135546	-8.983605	7605.874	4.152861	2.605787	5.873875	10.792974	-1.959606	-3.167646	-10.401804	3577.7042	3.841853	1.270437	3.501167	7.654668	-0.920299	-1.803367	-8.530758	3126.3586	3.929279	1.124428	3.049346	6.439984	-0.831113	-1.549361	-4.843206	10304.1765	5.33565
4097.1211	1.561757	1.345957	2.24791	6.659108	-0.925408	-1.763021	-8.426408	8089.6274	2.314176	2.808753	4.456315	8.236088	-1.650316	-2.718774	-10.156587	18868.5934	10.992292	6.513732	9.994902	13.794118	-3.475476	-5.525909	-15.981499	20974.3251	11.174375	7.214816	11.17464	16.613413	-3.770616	-6.582406	-18.903706	5770.4018	5.791425	2.124378	4.056711	8.213655	-1.491682	-2.727329	-8.427944	5077.3351	5.847657	1.860441	3.402011	6.925845	-1.316476	-2.339474	-6.342082	16757.8467	8.405201
39659.5297	8.272316	9.519565	12.830295	19.403239	-6.882759	-10.321527	-40.067947	39730.1889	9.749919	10.835913	15.87101	21.394678	-6.944976	-10.231369	-40.309967	4745.6704	2.845404	1.90153	4.496769	8.738934	-1.28946	-2.218602	-7.76954	4809.977	2.739659	1.893922	4.466512	8.566274	-1.294603	-2.379816	-6.36036	2565.5696	2.93791	0.970929	2.791222	6.494306	-0.664171	-1.444428	-5.619231	2250.8294	3.006136	0.87154	2.54647	6.231588	-0.601828	-1.284392	-4.937864	6761.6552	3.569936
6509.7856	1.972043	2.115466	3.468427	7.831619	-1.40218	-2.458406	-9.120952	10921.1455	2.911579	3.819836	5.994043	10.58608	-2.279718	-3.513855	-11.673299	25302.3952	14.159901	9.798462	16.870265	23.30669	-5.018846	-8.581184	-28.382018	27627.0234	14.146983	10.754669	18.39734	25.009027	-5.352782	-8.694498	-24.758782	8456.4676	7.931114	3.101909	5.976049	11.211374	-2.329723	-4.254909	-9.258773	7470.759	8.366826	2.719811	5.080698	8.981946	-2.053717	-3.80181	-9.858198	22538.3081	10.981137
18465.1856	4.364068	4.356353	6.245442	11.580562	-2.965215	-4.686254	-21.542572	19746.3056	5.331706	5.378007	8.254151	13.491194	-3.373464	-5.388741	-19.675834	1957.3056	1.73139	1.144251	3.144024	8.207501	-0.629044	-1.440557	-7.362857	2002.0415	1.69588	1.131106	3.100364	8.102461	-0.627963	-1.131343	-5.442443	1227.0133	1.887181	0.636903	2.224576	5.556702	-0.360593	-0.922455	-5.804612	1120.4044	1.994852	0.573602	1.921097	6.328314	-0.311283	-0.803025	-5.331837	3040.8157	2.130737
2863.5542	1.479953	0.712375	1.389581	6.815139	-0.394006	-0.94889	-6.607036	4907.4356	1.967601	1.344008	2.238527	7.839886	-0.760731	-1.37344	-6.135523	9386.1879	5.998655	2.182277	3.228794	7.358041	-1.337158	-2.467647	-11.375928	10477.2803	6.095264	2.425984	3.451208	7.874751	-1.536341	-2.682137	-10.930954	2627.2596	3.184868	0.866515	1.778544	6.206719	-0.581687	-1.207576	-6.220007	2345.4613	3.36663	0.767243	1.643691	6.550711	-0.533153	-1.054169	-4.828718	8815.8054	5.062674
31636.5049	6.889244	7.486395	10.171753	15.026368	-5.289591	-8.305247	-25.241069	31832.6772	8.010622	8.790487	13.256305	19.924341	-5.496773	-7.984945	-28.067858	3553.3296	2.457024	1.590692	4.055257	7.904299	-0.965746	-1.8829	-7.322945	3616.8384	2.377115	1.578249	4.071961	8.079515	-0.982896	-1.648108	-6.026046	1989.6333	2.488079	0.820139	2.507993	6.781314	-0.519328	-1.152404	-5.380822	1714.2264	2.490857	0.744946	2.428793	7.14899	-0.46436	-1.004496	-4.932422	5163.1558	3.025138
5951.3164	1.939017	1.937298	3.102477	7.273864	-1.187708	-2.209757	-7.460045	9892.4731	2.843365	3.514764	5.573197	10.002367	-1.966873	-3.230271	-11.130762	22192.2805	12.849011	8.370845	13.672018	19.284265	-4.24596	-7.074752	-21.596811	24677.0361	13.117742	9.226951	14.867694	19.050322	-4.580771	-7.438828	-22.892084	7162.5129	6.940303	2.65131	5.159261	9.398795	-1.910186	-3.603905	-9.007621	6316.1407	7.272205	2.313949	4.371594	8.429146	-1.674914	-3.031109	-7.743199	19814.9395	10.096121
19064.9326	4.525726	4.513013	6.514549	11.210913	-3.043555	-4.869612	-16.751318	20480.9658	5.604563	5.595867	8.564058	13.797181	-3.460004	-5.062224	-18.467247	2029.2812	1.780811	1.151243	3.262147	7.36075	-0.616722	-1.265677	-5.956668	2062.6311	1.730867	1.167362	3.405966	7.452173	-0.635209	-1.242905	-5.278239	1274.745	1.933777	0.66068	2.248616	5.282677	-0.355089	-0.90604	-5.727385	1126.3676	1.991624	0.583645	2.124086	5.870405	-0.320962	-0.85634	-5.735173	3170.292	2.208167
2965.6528	1.50176	0.730199	1.416444	8.157413	-0.391923	-0.909602	-7.861672	5060.6528	2.022806	1.352353	2.354181	6.917029	-0.757497	-1.455049	-7.539788	9364.1217	6.056002	2.196902	3.159839	8.079224	-1.345225	-2.427719	-10.660638	10491.8039	6.083015	2.431462	3.423835	8.270928	-1.524059	-2.490133	-8.314942	2658.3259	3.231912	0.881043	1.672139	5.463008	-0.59554	-1.311745	-5.570025	2367.2396	3.409141	0.762129	1.553928	5.620919	-0.519288	-1.084937	-4.720253	8939.0813	5.225088
31718.9248	6.916014	7.56135	10.343192	16.748832	-5.289851	-7.792588	-27.345276	32064.4487	8.172564	8.881147	13.275159	19.099018	-5.508003	-7.985415	-30.007777	3572.6519	2.455317	1.607695	4.102961	8.293999	-0.962812	-1.665042	-6.859835	3618.7951	2.370135	1.592162	4.243772	8.113055	-0.977745	-1.743908	-6.146669	2014.9501	2.501608	0.830124	2.778845	6.722754	-0.529156	-1.098315	-5.008869	1746.4401	2.513279	0.737549	2.400077	6.297624	-0.461421	-1.066668	-5.434979	5157.5654	3.027428
6071.5576	1.963061	1.972279	3.1578	7.275071	-1.193323	-2.07633	-10.537418	10253.4126	2.926581	3.577023	5.578702	9.991788	-1.972713	-3.085771	-11.119792	22336.7817	13.026213	8.408738	13.611874	18.168211	-4.281075	-7.328441	-21.187103	24750.3616	13.067014	9.230968	15.379915	22.967067	-4.623577	-7.51123	-22.774724	7223.1591	6.901429	2.671893	5.12178	9.400692	-1.923082	-3.471919	-8.363676	6382.236	7.352766	2.318291	4.351216	8.714119	-1.69106	-3.094737	-7.222345	20003.134	10.29246
46562.2802	9.635536	11.667696	15.877477	22.956286	-8.126874	-12.564495	-47.230633	45796.1494	11.316438	13.08983	19.383862	25.511324	-7.993266	-11.919841	-56.214064	6053.7563	3.289346	2.311844	5.521429	10.378293	-1.630963	-2.694143	-10.509498	6159.4214	3.155053	2.330245	5.394321	9.717086	-1.648648	-2.870353	-9.208915	3097.6329	3.284193	1.159099	3.291034	7.38262	-0.805841	-1.563648	-5.608971	2714.9822	3.395304	1.018333	2.953117	7.640218	-0.710262	-1.44567	-6.868923	8591.7217	4.260027
3434.4897	1.509103	0.936131	1.618361	7.130918	-0.637002	-1.287062	-6.638111	6537.6274	2.145197	1.988343	3.317447	9.096714	-1.195341	-1.964063	-10.0623	15056.9702	8.813334	4.51885	6.534584	11.81857	-2.564088	-4.134552	-12.251039	16752.3999	8.7832	5.043114	7.357736	12.548689	-2.828187	-4.651161	-15.416508	4341.5807	4.426701	1.541843	2.847417	6.117242	-1.068296	-2.110121	-6.133996	3858.7223	4.793957	1.330818	2.530371	6.705754	-0.946582	-1.915241	-6.148511	13460.4998	6.892577
5637.6665	2.05203	2.439056	4.210181	8.638656	-0.754136	-1.452483	-8.883866	6152.6929	2.386857	3.113155	5.595185	9.762277	-0.919703	-1.767178	-8.781715	476.6199	1.187377	0.844456	2.583881	6.920665	-0.231409	-0.695538	-6.236112	445.8716	1.162319	0.839601	2.562493	6.793981	-0.230065	-0.702143	-5.547918	331.6356	1.239786	0.548737	1.998511	5.374987	-0.144383	-0.577498	-4.291076	317.8819	1.277829	0.469483	1.722948	6.256571	-0.150278	-0.713165	-5.714156	885.9865	1.336144
1364.2935	1.251403	0.316091	0.937217	7.058969	-0.211176	-0.813107	-6.056093	1946.5469	1.422359	0.424665	1.095556	7.346596	-0.341994	-0.885079	-5.783051	2364.029	2.319692	0.472162	1.113854	6.105239	-0.249284	-0.843357	-7.222883	2618.9909	2.312571	0.544403	1.040641	6.00087	-0.292358	-0.930887	-6.952626	916.2278	1.784261	0.343661	0.989288	5.406729	-0.17717	-0.615153	-4.792645	814.4767	1.832218	0.294513	0.835737	5.504394	-0.13938	-0.633156	-5.235736	2590.2006	2.234709
54857.5391	11.518269	14.361645	19.74386	29.417353	-9.601392	-14.448339	-64.394887	53433.4751	13.217245	15.727472	23.875014	31.760174	-9.260583	-13.67582	-56.193057	7729.7707	4.470385	2.667686	6.158941	10.340829	-1.98235	-3.230286	-9.504864	7765.7915	4.17481	2.676209	6.114132	10.464794	-1.988219	-3.324914	-9.574941	3629.7035	3.779772	1.30654	3.640326	7.479392	-0.937368	-2.033014	-6.751133	3164.4868	3.877671	1.14668	3.14536	6.989127	-0.816834	-1.613723	-6.10642	10511.2678	5.391417
4177.5122	1.580601	1.357369	2.140016	6.332322	-0.941126	-1.783985	-9.585281	8098.3579	2.329852	2.828535	4.446629	10.469106	-1.667813	-2.795546	-10.119087	18978.9063	10.980117	6.595483	10.520694	15.509919	-3.47293	-5.850007	-18.243623	21115.4446	11.199453	7.343547	11.265634	17.173892	-3.790904	-6.075075	-19.011012	5868.1123	5.673428	2.153318	4.191228	8.427326	-1.509672	-2.909531	-6.881945	5135.8226	5.803097	1.875837	3.569352	7.572091	-1.330391	-2.692802	-6.622068	16897.7776	8.47431
40223.9566	8.514694	9.646681	13.04646	20.125435	-6.905927	-10.382333	-42.662601	40262.0449	10.01111	10.991119	16.143955	23.51212	-6.95504	-9.880492	-33.393507	4845.9549	2.839828	1.953762	4.662454	9.03349	-1.309896	-2.326031	-7.091036	4933.4483	2.74711	1.971093	4.610158	8.983236	-1.339953	-2.279114	-8.664749	2570.329	2.862997	0.993361	2.959459	6.470387	-0.667026	-1.378732	-5.087377	2269.351	2.941815	0.886684	2.595258	7.425103	-0.609283	-1.390823	-5.377445	6878.0159	3.54792
6364.8887	1.961888	2.132867	3.410032	8.526219	-1.42363	-2.441856	-9.05243	10677.19	2.899965	3.828087	5.950681	10.413926	-2.258771	-3.647045	-12.695329	25118.437	14.034411	9.883037	16.952184	24.125626	-4.968891	-8.27292	-22.518527	27591.863	14.023739	10.852851	18.813526	25.035395	-5.309487	-8.562142	-25.13658	8459.8912	7.726501	3.146201	6.144359	9.680608	-2.324352	-4.192455	-11.359733	7541.5683	8.399177	2.738856	5.156351	9.322689	-2.051153	-3.865835	-10.416884	22475.259	11.048823
39233.5381	8.319166	9.458776	12.79965	17.229686	-6.817913	-9.842053	-40.790015	39303.4248	9.860602	10.781724	15.848683	23.037106	-6.858021	-10.208752	-37.462081	4817.3283	2.775047	1.970319	4.986044	8.913284	-1.309537	-2.438847	-7.487656	4830.5551	2.647062	1.983765	4.807826	10.322005	-1.327259	-2.210866	-6.885398	2592.1204	2.876498	1.000638	2.975146	6.596763	-0.671761	-1.396943	-5.557141	2277.8705	2.9835	0.892039	2.608766	6.449546	-0.58764	-1.20047	-5.92453	6855.7825	3.505719
6329.4673	1.963975	2.070433	3.312352	7.149009	-1.384038	-2.398931	-10.110741	10582.7485	2.896258	3.686229	5.818381	9.476614	-2.222108	-3.450326	-11.964162	25422.9219	14.118268	9.846824	16.821519	24.108398	-4.965992	-8.460245	-25.578654	27715.3881	13.986682	10.844194	18.65733	23.104539	-5.364048	-9.202662	-24.493949	8492.6626	7.834274	3.125941	6.272323	10.592559	-2.335576	-4.32739	-9.626914	7517.5268	8.068715	2.727467	5.126877	9.237344	-2.064059	-3.844362	-9.661653	22357.8521	10.807581
18746.4228	4.497217	4.386971	6.228406	11.574479	-2.998881	-4.554848	-17.499545	19974.4604	5.528295	5.367547	8.165594	12.55905	-3.399597	-5.017112	-17.145841	2025.3115	1.748444	1.15544	3.173425	8.468722	-0.631057	-1.322192	-6.450591	1981.5835	1.674153	1.154913	3.108234	7.291603	-0.640804	-1.304733	-7.809253	1247.6742	1.894338	0.648618	2.197625	5.864705	-0.361498	-1.0065	-5.524426	1167.5653	2.061355	0.58942	2.029247	6.202286	-0.3178	-0.827617	-5.323364	3065.7153	2.125043
2808.2359	1.475093	0.680753	1.32563	6.902586	-0.394522	-0.903571	-6.414923	4900.9101	1.982339	1.296764	2.20156	8.227392	-0.76704	-1.417648	-7.355543	9418.4608	6.159053	2.233399	3.140307	8.29481	-1.351151	-2.386511	-9.017923	10561.361	6.159881	2.454607	3.406479	7.362632	-1.53482	-2.442296	-9.648506	2690.1008	3.261299	0.880826	1.754035	5.470718	-0.577226	-1.230606	-5.820181	2313.219	3.364553	0.762367	1.593349	6.139043	-0.522974	-1.123401	-4.983785	8910.26	5.211466
31986.9146	7.060123	7.588675	10.473512	15.57959	-5.376703	-8.108965	-36.22483	32307.1411	8.264452	8.914832	13.2284	20.078175	-5.563554	-8.303171	-25.709413	3558.9946	2.459498	1.576382	4.090614	8.554363	-0.959766	-1.757296	-6.272093	3647.7849	2.398973	1.584915	3.909545	7.586052	-0.985768	-1.662309	-6.045462	1973.628	2.461457	0.836453	2.674698	6.297009	-0.530702	-1.2438	-4.948791	1769.6603	2.605167	0.747095	2.426953	6.274722	-0.460211	-1.00141	-5.460719	5139.0813	3.035096
5892.0083	1.932788	1.926266	2.962053	7.651152	-1.180439	-2.051398	-8.011233	9850.6182	2.830841	3.489223	5.480755	9.420734	-1.948488	-3.00857	-8.750098	22326.7083	13.515775	8.421345	13.691971	18.596023	-4.238628	-6.820622	-17.712182	24602.3627	13.522112	9.257026	15.030413	19.089836	-4.606334	-7.357083	-22.028251	7196.103	7.042834	2.672332	5.180717	8.657214	-1.915956	-3.450622	-8.343681	6388.0241	7.61994	2.329775	4.394177	8.70775	-1.678486	-2.986089	-7.985846	19833.6157	10.596771
47097.0503	9.816415	11.802742	16.074876	22.811184	-8.229983	-12.096357	-38.363885	46334.0806	11.4985	13.147899	19.685641	26.051259	-8.048271	-11.530247	-36.436637	6077.4316	3.378242	2.288118	5.428847	10.443063	-1.620472	-2.558847	-6.699056	6148.2347	3.223037	2.289996	5.256498	9.451262	-1.638057	-2.576589	-6.232605	3100.1494	3.307094	1.130352	3.306597	6.263603	-0.800489	-1.530313	-5.475836	2737.8622	3.456965	1.010395	2.859169	6.290657	-0.702303	-1.387219	-4.833219	8536.8037	4.311342
3177.7881	1.466646	0.881439	1.472543	5.575191	-0.617569	-1.233373	-5.089581	6262.168	2.079451	1.885453	2.930508	6.490858	-1.171662	-1.924364	-7.707382	14981.6429	9.081107	4.507312	6.672479	11.610053	-2.522916	-3.940846	-11.642066	16746.8391	9.235986	5.00632	7.259927	9.846387	-2.785022	-4.521927	-11.381198	4351.2896	4.596589	1.529001	2.805629	5.358427	-1.051258	-1.893345	-6.568212	3850.3018	4.817538	1.319175	2.329525	5.916779	-0.934224	-1.644387	-5.185688	13393.7341	7.079586
5787.2964	2.084374	2.344748	3.966648	8.756302	-0.766991	-1.41744	-8.647312	6258.0235	2.407476	3.006836	5.353729	9.62043	-0.925631	-1.638412	-8.155101	429.305	1.175237	0.777824	2.361652	6.356508	-0.222103	-0.747663	-4.741979	425.5103	1.161918	0.779503	2.295003	7.002991	-0.220549	-0.621122	-4.424709	350.6564	1.269405	0.490811	1.670524	4.436445	-0.126519	-0.524416	-3.384367	314.2755	1.285687	0.435529	1.561063	4.556333	-0.125783	-0.566877	-4.82894	867.6887	1.34333
1173.9121	1.215489	0.262427	0.857116	6.507182	-0.202663	-0.615086	-5.044653	1647.436	1.352575	0.345198	0.883882	7.170754	-0.305646	-0.724935	-5.526887	2263.1229	2.370086	0.433509	0.865815	5.046037	-0.233569	-0.730645	-6.732463	2507.0036	2.358475	0.49159	0.90365	5.224274	-0.258985	-0.83019	-5.936673	885.5542	1.781284	0.294347	0.886252	4.347916	-0.160986	-0.59116	-4.489031	840.9895	1.930837	0.257072	0.6368	4.572104	-0.143896	-0.599027	-5.010046	2564.4907	2.34025
55804.187	11.714478	14.492671	20.056357	27.86536	-9.657924	-14.07938	-62.706236	54220.8491	13.204927	15.896085	24.38078	32.314828	-9.419582	-13.579173	-47.95983	7693.8271	4.673786	2.618429	5.916431	9.444818	-1.962652	-3.165063	-8.378957	7690.3796	4.348582	2.622071	5.877534	9.861082	-1.962064	-3.147483	-7.073748	3626.2915	3.904703	1.300166	3.41992	8.087061	-0.938436	-1.756168	-4.904856	3181.3942	4.056599	1.122102	3.083948	7.313737	-0.808605	-1.531673	-6.206179	10472.5256	5.605813
4027.7954	1.55521	1.324359	2.111913	6.560311	-0.933949	-1.582966	-6.821214	7957.9087	2.28301	2.786987	4.346788	7.924907	-1.640045	-2.647821	-8.38252	18959.9157	11.800436	6.591474	10.328071	14.250785	-3.467291	-5.59882	-14.676439	21005.0572	12.056296	7.275597	11.158515	15.203807	-3.777302	-5.695608	-13.588723	5849.4386	5.866133	2.169425	4.031461	7.023874	-1.498208	-2.715585	-5.661995	5190.3414	6.374416	1.883048	3.422076	6.512586	-1.316124	-2.272522	-5.444068	16933.0166	9.089158
54431.8648	11.090715	13.846792	18.894177	27.200025	-9.590454	-13.92686	-53.776099	53203.5595	12.786755	15.162357	22.729949	29.577001	-9.304662	-13.618938	-48.157946	7446.9587	4.022005	2.601564	5.719935	9.739894	-1.986776	-3.160805	-7.944121	7385.1455	3.795037	2.596642	5.806673	9.310978	-1.965426	-3.129443	-8.155818	3620.5313	3.80443	1.280935	3.319792	7.392033	-0.942321	-1.708885	-5.242812	3119.1069	3.843662	1.128735	3.030034	6.762001	-0.811353	-1.589759	-4.820272	10166.5237	4.991616
3834.4926	1.52927	1.217409	2.022461	6.884538	-0.900577	-1.556886	-6.698428	7547.9082	2.210807	2.526819	3.974584	8.315035	-1.617556	-2.507353	-9.862931	18968.0974	11.5222	6.589249	10.119857	15.234065	-3.483837	-5.486924	-14.10732	21132.3585	11.711459	7.278806	11.271575	15.365305	-3.791011	-6.09855	-16.302647	5920.8691	6.033929	2.144959	3.929481	6.434754	-1.51412	-2.67679	-7.327693	5231.4764	6.375585	1.861147	3.432743	6.347804	-1.335918	-2.382462	-6.083444	16905.5391	8.874566
40618.1441	8.5585	9.716328	13.042032	18.777473	-7.039745	-10.295485	-33.779035	40489.725	9.90032	11.045163	16.310367	21.390635	-7.122547	-10.241983	-32.703014	4798.3003	2.933263	1.90177	4.491862	8.449439	-1.297126	-2.142096	-7.17295	4819.2671	2.791885	1.896252	4.453919	9.059531	-1.323584	-2.133366	-6.027174	2577.9694	2.967101	0.976621	2.77161	5.579552	-0.687168	-1.25181	-4.721726	2296.2023	3.12995	0.871779	2.613731	5.253233	-0.600807	-1.173157	-4.571639	6791.3142	3.641667
6143.2642	1.914894	2.038898	3.301855	7.314175	-1.402442	-2.370243	-8.590351	10504.79	2.816118	3.709083	6.202899	11.148422	-2.250366	-3.575228	-11.626052	25281.7513	15.172296	9.914384	16.911591	24.124044	-5.012817	-8.098344	-20.081041	27741.0056	15.290451	10.85029	18.589195	22.969334	-5.374127	-8.566246	-24.931555	8537.2594	8.24461	3.162178	6.185661	10.039239	-2.328987	-4.24837	-9.233497	7722.973	9.187285	2.750859	5.006056	8.586123	-2.098397	-3.900473	-8.076913	22567.2849	11.849746
5516.7319	2.032122	2.214378	3.814054	8.059344	-0.761053	-1.408806	-6.575716	6053.2187	2.341442	2.875565	5.199566	8.900718	-0.884126	-1.552837	-8.803581	365.2552	1.141821	0.756631	2.520781	6.232584	-0.216259	-0.743728	-5.360531	331.2402	1.120402	0.764427	2.220217	6.348815	-0.223557	-0.70429	-5.20929	334.9436	1.252483	0.489522	1.76528	4.797061	-0.132544	-0.580199	-4.26058	327.6634	1.300705	0.430334	1.529186	5.018928	-0.130065	-0.612825	-4.828245	799.1118	1.305741
958.124	1.177454	0.22717	0.897145	6.631062	-0.17805	-0.724503	-6.338335	1362.1704	1.290151	0.30673	0.929684	6.946296	-0.289558	-0.871514	-7.356152	2191.7328	2.308624	0.432498	0.974281	6.283072	-0.250536	-0.850608	-6.238923	2449.9297	2.342307	0.488294	1.002113	5.305279	-0.286273	-0.874935	-6.60885	915.7344	1.830011	0.288095	0.72023	4.499967	-0.170506	-0.618791	-5.814952	799.9065	1.889172	0.250161	0.70453	4.838025	-0.152456	-0.647021	-5.821375	2555.4176	2.336315
20881.0117	5.103344	4.91116	7.022855	12.685764	-3.269915	-4.957228	-18.702039	21820.7935	5.989194	6.051437	9.197454	15.259574	-3.638568	-5.577287	-19.624412	2238.3367	2.064321	1.149353	3.065789	6.592943	-0.605234	-1.176732	-5.677163	2217.0306	1.968878	1.133264	3.130236	7.334916	-0.610908	-1.252753	-5.079178	1318.3923	2.078049	0.674931	2.270614	6.753651	-0.356424	-0.924908	-4.609395	1162.0037	2.162566	0.596727	2.119233	5.869481	-0.322248	-0.874253	-4.853592	3201.3206	2.411439
2653.4204	1.445228	0.659786	1.485768	6.869682	-1.133201	-2.939906	-7.402455	5419.9043	2.05666	1.459768	2.441773	7.34165	-0.835942	-1.49145	-7.581774	9476.1974	6.892342	2.227464	3.140247	7.560411	-1.357507	-2.293986	-9.103362	10521.4067	6.949216	2.450646	3.432771	8.908354	-1.533254	-2.462384	-9.444779	2747.9879	3.514963	0.883938	1.781842	5.317423	-0.579255	-1.270507	-5.394254	2457.4165	3.864118	0.763588	1.500729	5.403882	-0.520173	-1.189139	-6.005966	9056.0971	5.767378
31593.2153	7.189458	7.722049	10.220145	15.687943	-5.286866	-7.884584	-29.323028	33143.4736	8.259073	9.134171	13.532139	18.810803	-5.675005	-8.397678	-31.221713	3614.5815	2.569839	1.573638	3.925979	8.249459	-0.974099	-1.803303	-7.511322	3638.7744	2.46026	1.568354	3.996054	7.655666	-0.985357	-1.892748	-6.37106	2039.2403	2.594683	0.84771	2.574754	6.241763	-0.528844	-1.174848	-5.380348	1784.0779	2.640908	0.743964	2.370799	6.633958	-0.475185	-1.087919	-5.489493	5193.6953	3.157425
5397.8179	1.881988	1.813661	3.073644	6.998007	-1.208836	-1.910068	-8.564106	10145.4072	2.855981	3.672949	5.809368	10.062662	-2.017628	-3.52258	-11.896487	22440.5504	14.391547	8.456156	14.062092	21.134202	-4.334396	-7.062924	-23.052368	24804.5892	14.651583	9.271027	15.186377	19.566754	-4.683725	-7.501158	-25.455304	7278.5535	7.43872	2.71203	5.140528	9.47662	-1.9469	-3.649085	-8.934207	6570.2664	8.290939	2.362198	4.424806	7.786913	-1.728873	-3.095069	-7.759432	20007.5442	11.220994
45352	10.389276	11.277952	15.105359	19.46985	-7.658244	-10.803065	-36.94902	46945.0068	11.486831	13.425584	20.107804	26.200966	-8.219868	-11.511548	-39.256288	6188.1882	3.532464	2.270847	5.441535	8.695999	-1.644192	-2.715621	-6.226528	6229.3271	3.361781	2.271566	5.138529	8.824562	-1.657036	-2.599569	-5.860328	3152.472	3.413135	1.147339	3.181728	5.816378	-0.811116	-1.470422	-4.649783	2767.4919	3.602267	1.010541	2.806737	5.545921	-0.698855	-1.284705	-4.149327	8602.5176	4.421147
3555.6148	1.559902	0.963148	1.491322	5.445961	-0.599823	-1.102315	-4.834655	6394.4365	2.086565	1.93768	3.141303	6.99231	-1.204399	-1.933764	-6.3881	15082.6108	9.569777	4.549929	6.663946	10.086232	-2.546748	-3.85573	-12.020248	16870.3568	9.777525	5.046856	7.171882	11.038285	-2.817859	-4.366941	-13.643049	4414.5116	4.821123	1.529932	2.787068	5.518855	-1.062491	-1.923943	-5.088427	3930.522	5.177184	1.332902	2.355038	6.037803	-0.935464	-1.712485	-4.625282	13510.2639	7.458463
5933.5112	2.103674	2.357115	3.845549	7.556802	-0.771298	-1.340908	-6.118049	6474.8569	2.448706	3.021202	5.20466	9.246814	-0.9342	-1.713675	-7.361443	422.7168	1.175447	0.780199	2.304843	7.150652	-0.218217	-0.547854	-3.849854	446.6162	1.172479	0.749952	2.222872	4.805509	-0.216696	-0.565434	-5.3794	348.9004	1.269475	0.481174	1.650246	5.119573	-0.135118	-0.399098	-2.809434	331.0888	1.30866	0.44428	1.533845	3.919817	-0.114363	-0.41543	-3.366841	865.8535	1.347153
1091.5517	1.201388	0.243655	0.744543	5.505521	-0.178118	-0.567803	-4.975562	1563.6362	1.331821	0.298755	0.835497	5.57729	-0.296149	-0.736871	-4.402347	2142.3623	2.334496	0.425845	0.94905	5.137144	-0.215206	-0.68218	-4.895557	2425.4449	2.383239	0.478195	0.988877	4.961626	-0.24996	-0.653093	-4.759684	899.3605	1.831624	0.274461	0.63925	3.89178	-0.132272	-0.581091	-3.742514	818.4734	1.925706	0.229001	0.633802	3.605633	-0.121072	-0.586941	-5.008917	2549.3758	2.370905
56434.314	11.960142	14.626057	20.245582	26.588971	-9.739375	-13.68443	-49.478214	54712.0816	13.50286	16.054093	24.455042	30.414907	-9.465674	-13.315317	-43.073383	7799.6582	4.730255	2.636853	5.898925	8.82524	-1.997715	-3.120416	-6.806257	7841.2222	4.451172	2.6216	5.77175	8.725749	-2.002422	-3.187401	-8.367352	3673.5625	3.984845	1.305921	3.362642	6.836574	-0.935843	-1.707165	-6.037948	3228.3436	4.300648	1.128611	3.128696	5.834842	-0.807438	-1.456832	-4.455172	10611.7791	5.736845
3943.2774	1.541422	1.314678	2.197	5.613527	-0.935719	-1.445661	-6.668234	7837.8906	2.250169	2.787813	4.220827	7.838909	-1.643344	-2.584269	-8.636536	19129.2873	12.271987	6.667316	10.311216	14.279588	-3.475768	-5.426282	-15.274961	21179.322	12.540696	7.353667	11.319088	15.080856	-3.792135	-5.966155	-14.70418	5943.5823	6.159127	2.192299	4.118366	8.00758	-1.509366	-2.652835	-6.428454	5293.8895	6.76915	1.881083	3.459373	6.694056	-1.325326	-2.374894	-4.977978	16909.8689	9.32871
41003.937	8.705051	9.842856	13.202348	18.387702	-7.082782	-9.886466	-33.73131	40989.7138	10.156505	11.189291	16.458909	21.175031	-7.105548	-10.342106	-27.927684	4844.5842	2.973235	1.895736	4.452853	8.623865	-1.293021	-2.159227	-5.041392	4884.7373	2.839468	1.88785	4.42611	7.568506	-1.305063	-2.233609	-6.002569	2604.1997	2.983962	0.981044	2.905803	5.713664	-0.668992	-1.255507	-3.915798	2290.5953	3.132648	0.871315	2.436984	5.376548	-0.592163	-1.057039	-3.431218	6883.9285	3.720009
6277.8823	1.93355	2.025579	3.155634	6.609677	-1.408994	-2.428077	-7.678908	10481.0928	2.816219	3.692152	6.013985	9.109487	-2.232783	-3.375514	-11.543852	25264.7637	15.589711	9.969751	16.882053	20.866445	-5.033958	-7.867692	-19.485112	27707.2853	15.795422	10.916306	18.517266	23.152569	-5.360405	-8.420358	-21.57807	8587.5856	8.441089	3.173271	6.159975	9.012055	-2.327924	-4.13307	-8.330606	7798.6203	9.471871	2.760895	4.919704	7.419549	-2.114945	-3.676311	-7.406332	22518.9477	12.152137
19596.2363	4.658372	4.524481	6.549881	10.243136	-3.124153	-4.418898	-12.37596	20573.1743	5.607324	5.504014	8.19225	12.204801	-3.468446	-5.157452	-15.036394	1958.3675	1.771927	1.109385	2.86944	6.623984	-0.608343	-1.156013	-4.586658	2004.9516	1.735769	1.113831	2.971567	6.590604	-0.613054	-1.075063	-4.971605	1281.3649	1.986031	0.636177	2.119922	4.748041	-0.358302	-0.717541	-4.309779	1143.8686	2.080433	0.571325	1.858412	4.326493	-0.317355	-0.806985	-5.028167	3027.2231	2.176344
2686.6865	1.449652	0.632803	1.151967	6.157914	-0.375539	-0.735341	-4.240779	4734.585	1.931482	1.214901	1.984311	6.034373	-0.75733	-1.260429	-5.189796	9438.8478	6.688352	2.2116	3.018087	6.616949	-1.334185	-2.117134	-6.887735	10520.521	6.794477	2.455125	3.375951	7.404868	-1.506591	-2.175055	-7.442742	2710.5623	3.430711	0.854778	1.603517	4.876918	-0.583631	-1.062093	-4.99111	2403.6037	3.714961	0.740781	1.270314	4.524943	-0.497088	-0.951826	-3.874772	9022.8427	5.706411
32887.7495	7.244716	7.800842	10.554185	14.7747	-5.509692	-7.668505	-23.700988	33057.1201	8.405339	9.027462	13.291359	17.544107	-5.652918	-7.884682	-21.372452	3621.582	2.593974	1.543703	3.750711	6.808381	-0.960288	-1.607095	-4.473929	3675.7041	2.493147	1.544522	3.816071	7.749972	-0.976881	-1.619262	-5.690756	2079.0166	2.65902	0.829727	2.553941	5.956576	-0.530428	-1.021674	-3.763559	1799.8782	2.716505	0.733369	2.202671	5.267714	-0.463521	-0.954263	-3.629561	5189.7017	3.149498
5921.3067	1.926698	1.916888	2.902258	6.127431	-1.186868	-1.888726	-5.9269	9874.0454	2.823425	3.474646	5.315937	8.345297	-1.952107	-3.116735	-8.2985	22409.8357	14.568643	8.449054	13.892298	18.001047	-4.291093	-6.755133	-18.017017	24793.17	14.757012	9.287074	15.113574	18.807955	-4.656631	-7.421148	-18.170485	7304.4937	7.547982	2.709281	5.171183	8.051078	-1.921382	-3.474879	-6.902167	6590.9016	8.464179	2.34469	4.172933	6.715787	-1.722337	-2.917766	-5.743251	19955.6639	11.244385
48532.3003	10.018948	12.1869	16.566428	22.334272	-8.482696	-11.765233	-39.298501	47386.4189	11.650234	13.39141	19.80633	26.278518	-8.274326	-11.7574	-37.08496	6163.2574	3.515771	2.274253	5.333083	8.447693	-1.665732	-2.675903	-6.809582	6248.1097	3.364939	2.270583	5.186138	9.282249	-1.655421	-2.625518	-6.49606	3156.5081	3.461606	1.157044	3.210759	6.275508	-0.814121	-1.50077	-3.824025	2787.9745	3.63832	1.003655	2.871855	5.606987	-0.706015	-1.270171	-3.605431	8676.877	4.452819
3175.9698	1.457073	0.890076	1.399286	6.284875	-0.641509	-1.162212	-4.383068	6416.0274	2.087196	1.919073	2.96819	6.135974	-1.190751	-1.865486	-6.431853	15175.8263	9.941226	4.590088	6.606813	9.99657	-2.564987	-4.11176	-11.418443	16931.9838	10.029344	5.078558	7.388698	10.420217	-2.834495	-4.258974	-13.166424	4454.2779	4.889609	1.55532	2.859319	5.918224	-1.07572	-1.936487	-4.924855	3961.3531	5.385506	1.319608	2.30766	5.115947	-0.931622	-1.616865	-4.255533	13609.882	7.719715
20040.6592	4.845887	4.670266	6.549702	9.606828	-3.157096	-4.529504	-14.832362	21212.0239	5.724046	5.740017	8.609076	12.282503	-3.555349	-5.110983	-14.692481	2059.1565	1.862981	1.091315	2.899898	5.707222	-0.604261	-1.115258	-4.62137	2061.5749	1.804964	1.088168	2.989755	5.857372	-0.612669	-1.068961	-3.762708	1295.9898	2.01494	0.629782	2.056875	4.960596	-0.344815	-0.704622	-3.143536	1140.2942	2.075641	0.562351	1.774262	3.999463	-0.314596	-0.65532	-3.554245	3076.1577	2.233599
2857.8017	1.474848	0.687105	1.178406	5.372515	-0.39742	-0.820417	-4.364437	5130.9649	1.994827	1.344909	2.15503	6.077337	-0.80515	-1.227526	-5.114943	9534.1575	6.982159	2.215562	3.095906	6.752924	-1.363656	-2.146952	-7.613581	10617.4492	7.131287	2.444918	3.332022	6.935356	-1.549083	-2.362742	-7.038746	2786.0343	3.560573	0.871185	1.58526	4.203825	-0.585558	-1.03652	-3.976631	2421.885	3.784059	0.737976	1.356994	3.987556	-0.502233	-0.965548	-3.787452	9160.6134	5.897678
33521.0776	7.358558	7.929445	10.813683	15.509845	-5.641245	-8.186563	-21.787298	33598.2349	8.479683	9.138459	13.428068	18.263107	-5.731168	-7.986816	-22.779241	3633.6323	2.617211	1.534722	3.734225	6.296587	-0.965389	-1.532374	-5.3031	3644.0832	2.494701	1.544512	3.718936	6.819342	-0.975651	-1.674902	-5.35451	2036.6227	2.611132	0.830083	2.571665	4.946838	-0.532933	-1.071496	-4.667856	1820.5277	2.787888	0.726621	2.1882	5.007134	-0.460621	-0.976672	-3.817606	5196.0698	3.177415
6034.8559	1.949136	1.967802	2.971831	6.000143	-1.191886	-2.063187	-6.923664	10102.5654	2.838044	3.575021	5.623056	10.663677	-1.981347	-3.085624	-8.496396	22536.505	15.113286	8.522196	13.930583	17.900302	-4.321645	-6.799129	-18.371634	24824.9877	15.285831	9.360681	15.152023	19.103843	-4.667373	-7.278773	-19.203357	7384.6807	7.889555	2.737766	5.230721	8.807864	-1.93171	-3.48166	-6.041208	6666.302	8.627772	2.360575	4.200098	7.056776	-1.725932	-2.924665	-5.987285	20194.1507	11.678657
48581.813	10.111989	12.240701	16.825809	22.713694	-8.49754	-11.842419	-35.34035	47553.477	11.654386	13.476167	20.069706	25.917779	-8.234935	-11.487849	-40.913107	6198.6701	3.575152	2.261734	5.144653	8.190072	-1.65883	-2.633549	-6.716411	6233.8804	3.398146	2.262734	5.187214	7.8732	-1.657602	-2.602802	-7.831692	3154.3015	3.463467	1.15789	3.229002	6.766847	-0.823331	-1.451945	-5.088475	2781.7361	3.715518	1.001396	2.771685	5.613888	-0.703073	-1.263094	-3.777492	8673.6021	4.502872
3178.062	1.460433	0.897326	1.421929	5.974733	-0.629571	-1.150777	-4.409415	6316.8052	2.059112	1.913026	3.044186	7.477438	-1.211393	-1.847533	-6.686702	15124.6093	10.012582	4.570933	6.502925	9.471373	-2.563011	-4.002926	-10.598895	16911.5628	10.444268	5.085714	7.149193	10.087244	-2.832921	-4.247545	-11.046686	4461.0931	4.982547	1.564496	2.757489	5.59027	-1.070729	-2.120006	-5.368208	3966.7529	5.455351	1.340604	2.237769	5.602303	-0.932049	-1.565689	-3.631818	13633.3623	7.894909
6115.0542	2.152469	2.350585	3.914055	7.235114	-0.783666	-1.316754	-5.762271	6659.7173	2.489499	3.00289	5.173101	9.067191	-0.940229	-1.616328	-7.027884	411.9939	1.176771	0.735946	2.158407	4.996133	-0.208161	-0.492349	-3.779211	395.47	1.158091	0.754567	2.066049	5.053499	-0.218033	-0.543602	-3.586757	374.1447	1.295592	0.477828	1.749346	4.470725	-0.132448	-0.472616	-3.431876	365.9851	1.362021	0.435722	1.46678	5.036323	-0.117848	-0.418381	-2.9742	809.7111	1.331778
958.021	1.175134	0.206302	0.674442	4.630451	-0.178914	-0.579512	-5.347827	1395.3164	1.293505	0.266414	0.763151	4.98764	-0.280824	-0.823136	-5.041144	1993.6083	2.340004	0.411002	0.807723	4.436727	-0.2138	-0.673626	-5.432043	2290.0084	2.403038	0.453604	0.768079	4.061785	-0.242459	-0.70355	-4.7591	950.1753	1.917975	0.239724	0.611442	3.569803	-0.156343	-0.559691	-4.304125	826.1774	2.012299	0.21585	0.530642	3.206629	-0.132528	-0.471648	-3.769078	2462.7252	2.40414
57103.499	12.117502	14.97004	21.023108	30.163898	-9.895039	-14.073104	-49.038527	55434.3252	13.622257	16.227572	24.787116	31.574211	-9.620431	-13.227129	-51.753267	7817.2845	4.928421	2.591559	5.792347	9.32102	-2.008282	-3.169356	-6.977747	7826.8396	4.622198	2.572111	5.749009	9.639334	-1.993072	-3.248967	-7.024553	3735.2369	4.159855	1.303646	3.507219	6.356026	-0.947427	-1.689298	-5.324695	3224.8249	4.371965	1.123251	3.06204	5.922472	-0.796989	-1.435121	-4.801886	10671.3318	5.943562
3932.836	1.533829	1.318733	2.153313	6.379116	-0.953908	-1.588175	-5.072604	8002.3496	2.259524	2.790434	4.492559	8.867617	-1.681472	-2.56326	-7.776015	19274.8275	13.227973	6.692008	10.354066	14.002229	-3.549052	-5.726665	-18.160668	21238.3993	13.313948	7.39396	11.307577	14.560531	-3.841789	-6.035798	-17.032297	6003.9544	6.449842	2.217634	4.110589	6.833785	-1.520643	-2.773169	-6.469879	5370.8752	7.087818	1.902306	3.309785	5.662481	-1.341503	-2.360517	-5.540548	17206.6278	9.967591
41658.0899	8.837535	9.929948	13.373065	19.459869	-7.163464	-10.133337	-33.875698	41250.1348	10.099136	11.222113	16.463561	22.060077	-7.160587	-10.211294	-28.251379	4810.9448	3.032592	1.886672	4.377357	7.169328	-1.303892	-2.142701	-6.468378	4856.2773	2.904197	1.872013	4.370864	7.772341	-1.296006	-2.112905	-5.283559	2589.8753	3.026591	0.981095	2.784178	5.579525	-0.673231	-1.405223	-5.479603	2295.5764	3.242663	0.866369	2.418701	5.041608	-0.586964	-1.174373	-4.224971	6874.034	3.793522
6331.8267	1.946496	2.06075	3.268535	6.169355	-1.419765	-2.331033	-6.26667	10753.7387	2.828334	3.807183	5.948199	9.722233	-2.273729	-3.53307	-9.784235	25508.3668	16.70253	10.020012	17.086621	24.320604	-5.037247	-8.13513	-26.002077	28027.9641	16.951703	10.989579	18.722438	22.777572	-5.443224	-8.580623	-26.095357	8677.7218	8.952066	3.204078	6.144081	8.601315	-2.365293	-4.198601	-7.887393	8040.9915	10.373868	2.7974	4.976728	7.716876	-2.185087	-3.707039	-7.62051	22942.5645	12.955553
6021.9023	2.218247	2.08495	3.620127	7.68254	-0.752402	-1.388865	-6.325064	6260.0024	2.379185	2.838275	4.903616	8.836772	-0.919757	-1.618152	-6.519246	354.4023	1.146332	0.729752	2.172255	5.941144	-0.212947	-0.66429	-4.193917	318.6321	1.12114	0.714022	2.162855	5.742789	-0.216756	-0.573573	-3.938202	341.3627	1.265997	0.462861	1.624676	4.187494	-0.127175	-0.469918	-3.318409	317.581	1.309483	0.424256	1.479759	4.622968	-0.115772	-0.439168	-3.005942	782.8213	1.314311
813.6201	1.151328	0.167898	0.586229	6.214953	-0.258912	-0.826178	-5.791244	1261.1241	1.267744	0.241921	0.680421	5.151699	-0.263037	-0.707635	-4.993809	1993.3979	2.317371	0.406024	0.79814	4.171491	-0.201838	-0.583819	-4.24838	2274.2199	2.363289	0.451987	0.849565	4.566147	-0.23877	-0.57157	-3.88941	930.8552	1.893319	0.238986	0.633957	4.171295	-0.138352	-0.443825	-3.410308	805.799	1.931032	0.209032	0.519318	3.827276	-0.125157	-0.528704	-3.414502	2455.3977	2.38379
55470.044	12.90616	13.965086	19.21162	25.363283	-9.50416	-13.340142	-43.333116	54717.1255	13.518442	15.877233	24.350917	31.056637	-9.508139	-13.460752	-51.540727	7835.975	4.912942	2.61373	5.928585	8.95715	-2.008867	-3.351377	-7.42084	7831.8589	4.596041	2.581522	5.767769	8.336035	-1.995427	-3.154503	-7.98833	3702.9795	4.130411	1.293883	3.403682	7.094106	-0.947448	-1.737667	-4.659955	3247.9274	4.269455	1.119232	2.991966	5.507767	-0.818981	-1.517007	-4.220999	10599.9312	5.843377
4128.2846	1.565728	1.303418	2.071827	6.586263	-0.946739	-1.651315	-5.591008	8140.6631	2.281381	2.769943	4.311383	7.128087	-1.670399	-2.512212	-6.868056	19233.1099	13.001769	6.686164	10.26687	13.416167	-3.539364	-5.615228	-13.135026	21289.3426	13.20236	7.352595	11.33443	14.811754	-3.83338	-5.811928	-13.949408	6031.5951	6.640837	2.224836	4.101294	6.234294	-1.53193	-2.707226	-5.895513	5236.153	6.705024	1.881415	3.385583	6.048018	-1.309779	-2.293054	-5.083008	17300.1319	9.987068
41365.7451	8.627503	9.923437	13.2357	17.992034	-7.163659	-10.279417	-30.960985	40911.5234	9.982151	11.141912	16.44182	22.250436	-7.088593	-10.05819	-28.615293	4821.3125	3.031842	1.881699	4.336117	7.326602	-1.304784	-2.128826	-5.007421	4854.3581	2.890315	1.860081	4.360664	8.512003	-1.319079	-2.112775	-5.392506	2604.0918	3.019052	0.986963	2.793562	7.160755	-0.683277	-1.326777	-4.213875	2289.3901	3.141871	0.838764	2.455104	5.919186	-0.587055	-1.13703	-4.391388	6802.6035	3.722426
6354.4912	1.933069	2.133797	3.311139	6.583524	-1.601786	-2.873059	-8.153289	10780.0567	2.837421	3.8488	6.04921	9.25199	-2.532131	-4.432396	-13.764778	25476.6547	16.615315	10.041271	17.032419	21.351424	-5.739251	-10.91254	-39.005255	28076.9854	16.725283	10.965606	18.840708	23.288668	-6.147253	-11.616657	-36.028431	8702.3892	9.020263	3.207585	6.332102	10.183416	-2.639738	-5.655725	-17.440041	7506.3169	9.030558	2.755143	5.058226	7.913291	-2.244223	-4.664376	-13.305137	22793.789	12.680453
19645.6079	4.638829	4.553167	6.377995	10.380011	-3.103048	-4.492181	-14.09217	20570.8028	5.58997	5.499443	8.249929	12.943532	-3.443791	-4.894354	-15.034524	1932.1023	1.782609	1.080512	2.843531	6.576519	-0.596768	-1.076663	-4.141675	1934.3755	1.725656	1.066783	2.927367	6.0013	-0.604416	-1.044508	-3.594753	1257.7097	1.971088	0.631303	2.111107	4.852512	-0.354471	-0.864249	-3.858622	1055.0138	1.940152	0.539567	1.791389	4.419635	-0.312672	-0.746517	-3.707482	2996.549	2.174388
2690.8535	1.449724	0.637701	1.116784	6.245729	-0.383646	-0.794811	-4.509839	4787.5571	1.937117	1.215276	2.019791	6.543572	-0.772098	-1.23645	-6.074862	9483.9809	7.099205	2.20868	2.999309	6.972714	-1.348548	-2.086797	-6.964652	10493.2052	7.102915	2.422752	3.344872	7.480625	-1.525808	-2.31812	-7.260108	2747.9278	3.58242	0.855968	1.571435	4.48525	-0.575705	-1.140803	-4.183718	2425.9985	3.684032	0.733408	1.390421	4.061054	-0.503723	-1.015658	-3.708542	9074.5862	5.963265
33012.98	7.241929	7.796732	10.515527	15.398696	-5.554362	-7.888325	-23.983433	33090.4312	8.40094	9.004482	13.338273	19.446958	-5.66428	-8.100712	-21.167019	3545.7688	2.606111	1.52489	3.68208	7.248446	-0.954492	-1.676683	-4.62453	3584.1738	2.494436	1.5187	3.641622	7.140716	-0.963148	-1.570861	-4.138119	1989.2176	2.594439	0.821316	2.452262	5.442402	-0.521795	-1.072092	-3.570978	1773.8393	2.685602	0.718673	2.211403	5.641162	-0.462182	-1.05327	-4.109172	5066.2878	3.170756
5847.1607	1.912469	1.920918	2.977425	5.556421	-1.1912	-1.944895	-7.84848	9856.3916	2.797342	3.518723	5.474583	9.009581	-1.965382	-2.992877	-8.913876	22472.6902	15.667126	8.501011	13.839309	17.368078	-4.325244	-7.061554	-15.100608	24832.883	15.650146	9.309857	15.239952	18.956427	-4.656731	-7.062354	-17.63664	7401.4088	8.066598	2.75467	5.145257	8.389231	-1.954544	-3.410462	-6.995386	6417.621	8.180071	2.342783	4.45168	7.376959	-1.653331	-3.117007	-6.439279	20116.6103	12.021815
48167.9077	10.049283	12.177305	16.721618	23.638949	-8.460052	-12.021101	-35.811407	47266.7768	11.66402	13.378159	20.066819	27.531175	-8.236923	-11.727903	-37.208237	6091.1951	3.561357	2.229919	5.17576	8.815958	-1.637364	-2.693741	-7.275239	6099.3801	3.375134	2.253001	5.08033	9.535439	-1.649011	-2.679127	-6.522192	3157.4087	3.495726	1.146217	3.117373	5.835589	-0.818539	-1.464065	-4.153249	2770.6945	3.636357	0.987498	2.725492	6.028087	-0.705855	-1.440423	-4.540713	8547.8315	4.508254
3128.5449	1.452161	0.870215	1.395924	5.248015	-0.635787	-1.115055	-5.53153	6281.1348	2.054524	1.875939	2.927806	7.06016	-1.187865	-1.933785	-5.905707	15158.8683	10.247558	4.603977	6.656498	9.471732	-2.576988	-4.018905	-10.870629	16814.9871	10.480048	5.089825	7.306035	11.116776	-2.840478	-4.324027	-11.113735	4498.4357	5.165015	1.567162	2.793681	5.444222	-1.078254	-1.969672	-5.114732	3923.087	5.197075	1.336595	2.323008	5.008909	-0.920905	-1.678134	-4.386561	13602.6654	7.93994
41811.8013	8.811897	10.090905	13.443068	19.190811	-7.251361	-10.163467	-28.907735	41342.7017	10.214981	11.273017	16.524991	23.853815	-7.145468	-9.951005	-29.960066	4815.7822	3.079281	1.851884	4.246362	8.722763	-1.292156	-2.104011	-6.027	4850.0613	2.935101	1.847272	4.329941	7.604408	-1.301178	-2.09535	-5.398559	2592.7084	3.045359	0.97831	2.838463	6.447951	-0.678482	-1.298263	-4.256845	2261.8357	3.114908	0.847746	2.466832	6.079418	-0.584884	-1.083141	-4.559923	6838.0237	3.826627
6284.0097	1.934715	2.121317	3.241981	5.95185	-1.423349	-2.275338	-7.841267	10667.6919	2.830896	3.811859	6.038732	9.851989	-2.251915	-3.338684	-9.76239	25486.899	16.873841	10.05219	17.320289	22.688527	-5.074259	-7.901676	-19.090981	28101.6907	16.98343	10.998349	18.749473	23.638455	-5.467686	-8.684354	-21.814835	8725.6803	9.053602	3.224482	6.256001	9.414762	-2.38736	-4.445202	-8.166276	7596.0654	9.286764	2.751158	5.183211	8.258787	-2.010774	-3.619865	-6.959144	22807.3031	12.889364
19608.2183	4.674282	4.55808	6.524651	11.472016	-3.119782	-4.638454	-14.730486	20570.0577	5.534339	5.478075	8.37573	14.429219	-3.450938	-5.01041	-14.501129	1927.7163	1.781473	1.067905	2.853685	5.893735	-0.606376	-1.115081	-4.360848	1963.7929	1.748752	1.056311	2.847111	6.381356	-0.606154	-1.119358	-4.349	1285.4653	2.032397	0.624259	2.085011	5.600419	-0.346853	-0.722647	-3.480351	1105.342	2.019077	0.540513	1.782135	4.677896	-0.305341	-0.675957	-3.615498	2979.9014	2.185081
2635.125	1.442682	0.621934	1.193872	5.699273	-0.385949	-0.755418	-4.736371	4816.7607	1.934923	1.240063	1.969906	5.716112	-0.784742	-1.216015	-5.685715	9476.8237	7.183439	2.191321	2.977633	6.504556	-1.345206	-2.137857	-6.976397	10506.0344	7.256288	2.413202	3.293581	7.044665	-1.510882	-2.29094	-7.979562	2755.7949	3.615253	0.852576	1.589347	4.33371	-0.576185	-1.175546	-4.639695	2406.0426	3.691894	0.732071	1.371025	4.285034	-0.504291	-1.065611	-4.798693	9110.3019	6.020272
32900.8716	7.391089	7.792279	10.418871	14.9834	-5.551742	-7.813831	-20.33397	33099.6367	8.387784	9.01897	13.360921	17.859064	-5.655096	-7.772267	-24.123377	3550.532	2.600875	1.496308	3.794936	7.394424	-0.946258	-1.663632	-4.228864	3584.6533	2.511154	1.502549	3.750814	7.543703	-0.963075	-1.575988	-4.536413	2048.2585	2.668704	0.819911	2.470522	5.165241	-0.521129	-1.035983	-3.626083	1780.1553	2.698339	0.713999	2.213444	4.959401	-0.463997	-0.848195	-3.699783	5122.9013	3.19106
5730.358	1.953006	1.693541	2.990296	6.275167	-1.196559	-1.880283	-6.129835	9996.5328	2.820564	3.508739	5.394077	8.675646	-1.979717	-2.972108	-9.586482	22667.4781	15.903637	8.514527	13.775271	17.039695	-4.360276	-6.874432	-15.368337	25002.2331	16.073706	9.333352	15.260021	18.156109	-4.708785	-7.313227	-17.685169	7403.9222	7.974957	2.739549	5.146868	7.79381	-1.958118	-3.556277	-7.390597	6447.8515	8.193679	2.354258	4.255416	6.443294	-1.665348	-2.954568	-6.108023	20265.8929	12.232238
43877.708	10.251725	11.643892	15.870461	20.153953	-7.8077	-11.272713	-30.874924	47217.5468	11.506834	13.378406	19.80081	25.041393	-8.223282	-11.154842	-32.464466	6143.9607	3.615284	2.228705	5.165744	8.109988	-1.642125	-2.659935	-7.181388	6171.6626	3.43956	2.230367	5.041112	8.586419	-1.631628	-2.499021	-5.673509	3166.5242	3.544395	1.139135	3.111986	5.754575	-0.816426	-1.470196	-4.704706	2738.2222	3.558917	0.994487	2.793431	5.327636	-0.718182	-1.279477	-4.336394	8568.4953	4.519643
2012.853	1.32535	0.658252	1.305851	5.446139	-0.522656	-1.016387	-4.263288	6457.0025	2.08179	1.931827	3.110228	7.103115	-1.194652	-1.914772	-6.425508	15217.8934	10.386942	4.617121	6.581316	10.457443	-2.583555	-4.052131	-10.872499	16951.5027	10.529123	5.078886	7.550578	11.303693	-2.873209	-4.4451	-11.324696	4520.7975	5.191146	1.561302	2.782708	5.013509	-1.072195	-1.901962	-4.848501	3976.6664	5.403402	1.347263	2.319425	4.933387	-0.937676	-1.698502	-5.636431	13725.9597	8.03122
6058.6592	2.143648	2.395607	3.968561	7.046714	-0.769642	-1.357384	-6.438517	6589.0532	2.461741	3.058249	5.358276	8.656044	-0.928854	-1.506327	-5.289303	390.7442	1.168997	0.75846	2.228962	5.265216	-0.213465	-0.601162	-3.778401	395.4319	1.158916	0.753656	2.280819	4.350141	-0.205963	-0.617512	-3.396324	356.2476	1.286303	0.487693	1.69306	3.874744	-0.12717	-0.507836	-3.156765	295.6777	1.274473	0.422612	1.458304	4.592298	-0.117533	-0.371254	-2.625691	840.698	1.347338
977.2852	1.179895	0.200172	0.618902	5.092771	-0.159861	-0.506124	-4.38685	1330.5586	1.278594	0.2425	0.670284	4.742928	-0.266978	-0.613758	-4.797772	1915.495	2.297795	0.40372	0.744998	4.488296	-0.198771	-0.553888	-3.965679	2201.3156	2.371968	0.444256	0.795316	3.918566	-0.234198	-0.714823	-4.027747	940.9501	1.938077	0.235492	0.591546	4.252608	-0.142084	-0.484234	-3.080523	834.956	1.972271	0.210558	0.541573	3.31424	-0.12284	-0.432193	-2.924294	2413.8389	2.412159
57311.707	12.055782	14.883843	20.781508	25.450123	-9.915781	-13.772489	-47.103244	55087.3306	13.522089	16.021793	24.508498	32.262824	-9.552431	-13.248387	-43.649568	7847.4521	5.005592	2.584568	5.774016	9.31389	-2.007125	-3.239602	-6.896071	7823.7876	4.676331	2.587909	5.606219	7.951784	-1.985537	-3.001271	-8.793409	3724.2192	4.212912	1.302232	3.442868	6.428565	-0.941186	-1.620862	-5.015616	3202.7183	4.186679	1.116146	2.967505	5.550647	-0.815805	-1.488028	-4.524088	10632.085	5.95185
4041.6021	1.544697	1.330329	2.095992	5.377374	-0.955802	-1.45352	-5.836762	8007.6089	2.251667	2.815847	4.345873	7.908179	-1.670957	-2.400945	-6.518623	19202.5291	13.402965	6.735538	10.261749	13.590772	-3.507647	-5.490412	-10.170491	21354.3105	13.78054	7.409019	11.314174	14.676282	-3.838881	-5.74072	-12.0613	6082.119	6.677497	2.228234	4.194389	6.893692	-1.555629	-2.662883	-5.148778	5263.9307	6.768194	1.903146	3.401347	5.968027	-1.301963	-2.218049	-5.318487	17288.091	10.297666
20355.6934	4.770623	4.695508	6.431533	10.152461	-3.184851	-4.38256	-11.387873	21033.1343	5.676372	5.572333	8.305167	12.611284	-3.498199	-4.926321	-12.680894	1974.2177	1.835411	1.053415	2.803282	5.61648	-0.588913	-0.960251	-3.360706	1978.8877	1.781591	1.045484	2.698955	5.052887	-0.596285	-0.975716	-3.18635	1281.2681	2.040015	0.62527	1.991929	4.172955	-0.340368	-0.649487	-3.156992	1110.5492	2.036475	0.533919	1.708854	4.079741	-0.296068	-0.573881	-2.300504	3006.1783	2.235218
2816.4141	1.462779	0.654205	1.157993	4.573819	-0.398346	-0.67206	-3.293118	4873.1357	1.935716	1.238395	1.947312	5.242911	-0.798962	-1.188816	-3.833391	9491.9275	7.202052	2.204863	2.96899	6.064747	-1.326873	-1.989821	-5.38465	10489.6052	7.298906	2.412202	3.248703	6.175348	-1.501809	-2.099169	-6.105176	2787.1247	3.720253	0.858132	1.531199	3.761519	-0.576065	-1.007869	-4.275678	2475.0809	3.859745	0.73193	1.260937	3.531355	-0.499449	-0.953139	-4.223498	9117.7623	6.047115
33756.5874	7.279407	7.979483	10.756274	14.53147	-5.678704	-7.585608	-18.114992	33405.6895	8.440781	9.110733	13.259084	17.470079	-5.687412	-7.561174	-19.277283	3545.9346	2.610431	1.504887	3.553234	6.679765	-0.945485	-1.510895	-4.339696	3598.0923	2.518254	1.512163	3.603349	5.734251	-0.964571	-1.475027	-3.640971	2038.5628	2.688413	0.82444	2.428368	4.406483	-0.522149	-0.938815	-3.513337	1769.274	2.683809	0.706953	2.126858	4.126538	-0.45608	-0.814402	-2.413936	5099.1147	3.180886
6087.3589	1.938667	1.971328	2.927397	6.437739	-1.203558	-1.86021	-4.849505	10045.6621	2.817332	3.536407	5.499112	9.0322	-1.977476	-2.813666	-6.21478	22598.4322	16.000819	8.54336	13.935715	18.005238	-4.329176	-6.676467	-13.395647	24931.1995	16.119538	9.340638	15.212979	18.827404	-4.680329	-7.15629	-15.894505	7413.2148	8.094012	2.754692	5.241175	7.60184	-1.94619	-3.37804	-5.445269	6512.1113	8.423544	2.368989	4.30158	6.567502	-1.660942	-2.904325	-4.668893	20325.2344	12.375061
48776.6069	10.026185	12.300654	16.451249	20.195612	-8.501653	-11.518874	-27.093677	47428.4233	11.640973	13.351629	19.623293	24.684323	-8.208668	-10.807795	-31.679636	6141.9385	3.587034	2.223267	4.964947	7.737526	-1.636294	-2.601297	-5.356819	6190.333	3.43856	2.215489	5.086833	8.109645	-1.639627	-2.58334	-5.2796	3164.4158	3.522661	1.142036	3.144626	5.177873	-0.81962	-1.501002	-3.71026	2759.1095	3.580841	0.986844	2.666902	5.957051	-0.70525	-1.186376	-3.069351	8603.467	4.56417
3261.2188	1.465758	0.921032	1.445864	4.613351	-0.636648	-1.0652	-4.311638	6358.5815	2.063599	1.909928	2.883679	5.065712	-1.188652	-1.746337	-4.933782	15168.7531	10.376967	4.614313	6.542988	9.829324	-2.557194	-3.962482	-8.240544	16919.8027	10.542783	5.105308	7.199394	10.204207	-2.830938	-4.235592	-9.897201	4508.5409	5.113403	1.573085	2.787799	4.506298	-1.07821	-1.832635	-3.971813	3966.516	5.32627	1.347674	2.360557	4.790317	-0.932415	-1.56493	-3.393986	13704.9918	8.072644
6184.6592	2.153772	2.424399	3.958973	6.918395	-0.788354	-1.264565	-4.542193	6637.2563	2.484249	3.024403	5.111464	7.665257	-0.933936	-1.412105	-4.883637	414.164	1.178232	0.738713	2.128991	4.843116	-0.202911	-0.45226	-2.809486	381.615	1.152615	0.739005	2.1363	5.020376	-0.20208	-0.429153	-2.613117	353.7034	1.280863	0.482578	1.682173	3.997812	-0.125413	-0.374641	-2.008304	311.0513	1.291825	0.419643	1.405347	3.294992	-0.104968	-0.331257	-1.935041	838.1504	1.344212
1002.5322	1.184819	0.193532	0.514558	3.950572	-0.15624	-0.448782	-3.360303	1279.1206	1.270997	0.223822	0.571562	3.876325	-0.253293	-0.612079	-3.341937	1917.289	2.288334	0.393493	0.677357	3.010439	-0.187035	-0.441709	-3.332672	2220.3908	2.375956	0.437578	0.746493	3.094453	-0.21975	-0.494088	-2.824493	971.3819	1.947161	0.227256	0.500869	2.586005	-0.135524	-0.386928	-2.692878	858.5163	2.009853	0.198627	0.474517	2.811458	-0.115631	-0.33879	-2.641183	2445.1742	2.423239
57398.9023	12.094272	14.961649	20.660257	25.564745	-9.872366	-13.123665	-33.030551	55258.6831	13.738124	16.034239	24.084827	29.423189	-9.488139	-12.671656	-31.689857	7900.2262	4.909725	2.620353	5.712163	8.530594	-2.025373	-3.076323	-5.830322	7884.1948	4.606073	2.613306	5.706501	8.18482	-2.00705	-2.976364	-5.593672	3719.2484	4.102465	1.308103	3.493642	5.453391	-0.945968	-1.605318	-4.027362	3227.6566	4.2197	1.12422	3.033062	4.763642	-0.807597	-1.354143	-2.988044	10656.0054	5.848627
4161.5405	1.563858	1.34509	1.977799	4.448976	-0.957452	-1.424916	-3.856434	7946.2979	2.251044	2.762275	4.172036	7.308558	-1.652496	-2.390965	-5.565816	19219.0208	13.132093	6.747916	10.360535	13.424657	-3.503779	-5.155708	-11.653091	21316.2773	13.473837	7.417289	11.297728	14.364588	-3.821629	-5.544704	-10.61518	6034.4921	6.508638	2.220619	4.105145	5.949127	-1.518144	-2.705571	-4.993765	5303.674	6.744574	1.916393	3.353825	5.039358	-1.309519	-2.202891	-4.704501	17271.6563	10.080153
41792.7695	8.757629	10.010131	13.216932	16.001745	-7.181825	-9.677063	-21.19628	41056.0034	10.183904	11.075518	16.072823	19.636913	-7.068759	-9.747845	-21.742262	4859.4243	3.021516	1.866522	4.211332	6.341543	-1.3111	-2.013882	-4.836964	4907.0522	2.920245	1.862559	4.318606	6.649586	-1.309181	-2.041561	-3.79598	2637.7819	3.080239	0.983246	2.730668	5.063787	-0.678167	-1.199518	-2.960448	2310.9745	3.144049	0.844987	2.368174	4.405333	-0.587556	-1.0115	-2.513733	6841.2234	3.76314
6446.0166	1.953442	2.11447	3.211278	5.035112	-1.424849	-2.167365	-6.199878	10586.5034	2.817216	3.735296	5.73752	7.724231	-2.242057	-3.153526	-7.711786	25494.8627	16.71549	10.02128	17.023291	20.220252	-5.009098	-7.806953	-14.67424	27996.1735	16.925453	10.984132	18.652213	22.654086	-5.398019	-7.869552	-15.166441	8717.3671	8.924372	3.217346	6.289518	8.62751	-2.346453	-4.177853	-6.766584	7669.7584	9.458356	2.761433	5.009225	7.107664	-2.029212	-3.538203	-5.920248	22814.2254	12.862937
5862.7285	2.093479	2.21502	3.768668	6.333709	-0.756484	-1.223994	-4.767338	6291.166	2.415471	2.738179	4.669862	7.117115	-0.891985	-1.3621	-5.365859	365.0051	1.144281	0.706228	1.979825	4.27669	-0.219819	-0.561572	-2.903723	366.4084	1.136038	0.720577	2.050083	4.696057	-0.216946	-0.456931	-2.476644	363.1306	1.279435	0.460959	1.597308	3.055202	-0.12426	-0.359637	-2.452532	317.1142	1.2879	0.405256	1.314949	3.062574	-0.11208	-0.305398	-2.063698	815.5246	1.318686
880.8359	1.162953	0.178529	0.577504	3.604093	-0.149973	-0.444546	-3.439855	1120.1328	1.241041	0.200069	0.548906	4.589472	-0.228736	-0.512136	-3.049725	1929.86	2.225832	0.404786	0.641857	3.051013	-0.185039	-0.470469	-3.001551	2194.7061	2.271163	0.448936	0.754394	3.108937	-0.214866	-0.484157	-3.104414	965.4396	1.91207	0.227733	0.487268	2.64741	-0.131133	-0.404428	-2.805132	834.0486	1.951199	0.199264	0.446618	2.848749	-0.115889	-0.334229	-2.358699	2436.8767	2.34825
21604.6181	5.208961	5.075282	7.103154	10.156186	-3.316595	-4.489559	-10.999492	22265.4038	6.204938	6.069448	9.0556	12.392925	-3.582518	-4.876609	-10.692944	2246.7651	2.073314	1.110984	2.85314	5.147374	-0.595982	-0.986055	-3.245043	2275.1766	2.007349	1.108565	2.813281	4.938466	-0.601266	-0.99224	-3.535512	1339.9943	2.110209	0.639083	2.065909	4.427697	-0.344563	-0.727306	-2.824101	1165.6955	2.137507	0.560366	1.759519	3.641652	-0.302176	-0.585375	-2.861027	3243.8032	2.443554
3101.3921	1.515001	0.750369	1.186316	4.174362	-0.414752	-0.705197	-2.974622	5404.1641	2.056428	1.403864	2.081578	5.071802	-0.818568	-1.172997	-3.792644	9636.5636	7.295668	2.266092	3.003266	4.965841	-1.345955	-1.890671	-5.341945	10672.2274	7.435943	2.4951	3.250961	5.180039	-1.518668	-2.152008	-5.480016	2850.9231	3.670708	0.883682	1.53666	3.71399	-0.5875	-0.985484	-2.934038	2504.6172	3.851406	0.757777	1.279415	2.787463	-0.514511	-0.909508	-2.477954	9296.6459	6.202229
33625.0405	7.34441	7.985824	10.76365	14.063058	-5.595062	-7.589906	-16.82438	33399.0371	8.47794	9.134579	13.458237	17.402669	-5.65618	-7.386701	-16.298501	3708.469	2.615106	1.542022	3.700701	6.256422	-0.97656	-1.540473	-4.178475	3742.3198	2.514295	1.547182	3.658748	5.757223	-0.986151	-1.508329	-3.136881	2082.8187	2.623764	0.833382	2.536407	4.165574	-0.535018	-0.940586	-2.479762	1840.4618	2.74825	0.725661	2.153447	4.000756	-0.470972	-0.890755	-2.72476	5285.1101	3.199288
6051.6928	1.946132	2.010871	2.928748	4.963698	-1.197452	-1.740574	-4.323695	9962.334	2.830692	3.636201	5.522048	7.498049	-1.959548	-2.805384	-5.610629	22509.9776	15.096674	8.556103	13.978646	16.692277	-4.288389	-6.386489	-12.592205	24899.7322	15.31591	9.393692	15.347199	19.250938	-4.630622	-6.892963	-11.882568	7403.9214	7.762443	2.766286	5.253149	7.31608	-1.934416	-3.418999	-5.281083	6521.7099	8.201491	2.381799	4.311169	5.975616	-1.673322	-2.844311	-5.734169	20087.6786	11.634
48353.6489	10.223829	12.229641	16.415111	19.958287	-8.419822	-11.102777	-29.403449	47355.0561	11.901054	13.391054	19.872257	24.09415	-8.135508	-10.677887	-22.740251	6263.1237	3.528355	2.292935	5.183285	7.372072	-1.661044	-2.53743	-4.944429	6264.2949	3.367334	2.282249	5.170825	8.506492	-1.657781	-2.522331	-5.166249	3194.6741	3.458746	1.171911	3.157406	5.7535	-0.823988	-1.380842	-3.131632	2782.6736	3.541582	1.011715	2.759216	4.819134	-0.704284	-1.232924	-3.585858	8686.429	4.473865
3290.5405	1.480666	0.895816	1.365283	4.06526	-0.62598	-1.006658	-3.215149	6356.5625	2.080431	1.882395	2.868431	5.209282	-1.173183	-1.741105	-5.212502	15212.4354	10.057727	4.638334	6.65352	9.132216	-2.566762	-3.720785	-8.702908	16978.5159	10.339711	5.148647	7.264805	10.963866	-2.835096	-4.124213	-9.155317	4544.3805	5.086986	1.580336	2.859777	4.743885	-1.081824	-1.826854	-3.735972	3992.2783	5.312366	1.347306	2.315179	4.200157	-0.931939	-1.50921	-3.256094	13728.2433	7.979124
55325.9131	11.513595	14.202918	19.232387	23.161739	-9.613164	-12.868799	-34.782269	53745.8315	13.236851	15.278825	22.611864	26.201078	-9.273771	-12.532202	-29.144648	7654.7158	4.205028	2.631768	5.702521	7.834522	-2.027618	-3.0499	-5.496936	7618.9036	3.965657	2.616904	5.721662	8.303281	-2.005053	-3.046767	-5.342167	3685.2639	3.861929	1.310537	3.353235	5.512785	-0.953166	-1.643764	-3.307547	3196.2193	3.948948	1.119873	2.907478	4.778837	-0.805359	-1.393157	-3.477148	10401.1013	5.161287
3972.106	1.551832	1.246022	1.826661	4.380061	-0.913836	-1.337865	-4.173095	7478.7959	2.189864	2.528943	3.879218	6.035145	-1.596122	-2.267969	-5.096231	19226.7851	12.245237	6.723969	10.412	12.488316	-3.515077	-5.243364	-11.643204	21305.4588	12.584955	7.431179	11.424141	14.100042	-3.827066	-5.61268	-11.401886	6043.406	6.238411	2.22106	4.075609	5.950386	-1.524958	-2.653724	-4.561436	5310.2257	6.59363	1.886487	3.315608	5.115453	-1.318739	-2.248035	-4.146666	17165.9718	9.473522
41357.4863	8.84108	9.895434	13.125662	17.212037	-7.109207	-9.496843	-21.068667	40786.3813	10.267737	10.99451	15.804882	19.513344	-7.044105	-9.182815	-24.788752	4880.2222	2.96346	1.880886	4.298765	6.789274	-1.3192	-2.035098	-4.18108	4912.104	2.855234	1.874508	4.302287	6.77624	-1.32551	-2.008077	-4.424396	2626.7719	3.008167	0.983861	2.730759	5.198761	-0.678472	-1.148247	-2.800915	2286.0779	3.068687	0.857948	2.442319	4.440593	-0.587581	-1.000355	-3.159464	6875.0383	3.683624
6424.146	1.96212	2.087977	3.118522	5.079128	-1.414142	-2.180784	-5.324703	10576.4639	2.826204	3.68641	5.696513	8.040483	-2.233414	-3.121709	-6.807143	25462.4409	16.061098	10.012368	17.156404	20.508864	-5.030625	-7.581447	-17.240168	28120.5449	16.387948	10.970726	18.814906	22.743341	-5.395258	-7.982777	-15.057628	8728.9303	8.736924	3.221715	6.317424	8.681991	-2.36355	-4.184478	-7.914508	7633.132	9.193517	2.69153	4.953901	9.730392	-2.01079	-3.472511	-5.731252	22938.0845	12.614372
47686.1656	9.99166	11.794684	15.643363	18.553473	-8.333664	-10.941356	-24.577229	46783.1855	11.559761	12.87521	18.770416	22.916034	-8.145069	-10.871546	-25.875425	6207.6199	3.430163	2.272825	5.112354	7.564685	-1.646404	-2.51695	-4.694228	6201.6966	3.278737	2.253501	5.090632	7.065164	-1.647265	-2.502506	-6.547855	3146.963	3.396316	1.144272	3.090085	5.492898	-0.811307	-1.366324	-3.139759	2737.9869	3.417321	0.97992	2.646971	4.529668	-0.694617	-1.266219	-3.208746	8590.4187	4.321515
3205.3281	1.462947	0.878442	1.258935	3.997247	-0.641977	-1.037211	-3.239172	6318.7066	2.058621	1.854432	2.764308	5.72023	-1.192125	-1.697994	-5.52863	15298.2571	9.789947	4.641794	6.727859	9.491305	-2.569794	-3.723931	-9.013775	17017.4527	9.901158	5.134753	7.196264	9.185085	-2.831045	-4.261561	-8.180508	4539.3125	4.968767	1.574244	2.821842	4.842126	-1.076142	-1.845997	-4.26366	3957.7892	5.090689	1.355922	2.263597	3.656293	-0.926778	-1.558332	-3.673966	13779.3847	7.715029
6046.0225	2.14719	2.343924	3.810471	6.385466	-0.760272	-1.160254	-4.462297	6555.04	2.48185	2.966384	5.032896	7.255636	-0.905954	-1.371088	-4.590423	409.2568	1.167157	0.753736	2.13923	4.637565	-0.209306	-0.45903	-3.178095	390.0286	1.147992	0.749255	2.132368	4.668505	-0.21743	-0.479794	-2.704589	365.3736	1.278177	0.486666	1.764188	3.530773	-0.12036	-0.356484	-2.245873	294.9253	1.263762	0.419829	1.493503	3.427117	-0.10714	-0.3049	-2.217585	812.2358	1.318294
858.0679	1.15795	0.178848	0.513145	4.103021	-0.153085	-0.413954	-3.307976	1139.3227	1.241055	0.224407	0.615506	4.152569	-0.249372	-0.522634	-4.043329	1955.0379	2.233106	0.409299	0.693208	3.539802	-0.183078	-0.474666	-3.014092	2228.4825	2.288554	0.477479	0.721267	3.686189	-0.207874	-0.53223	-3.312938	956.0729	1.873878	0.235048	0.559736	2.78034	-0.130744	-0.383718	-2.977499	846.8359	1.931519	0.199053	0.426488	2.479873	-0.118776	-0.360092	-2.16111	2473.855	2.36888
56354.3907	12.005181	14.665917	20.144967	23.770806	-9.710489	-13.041796	-31.975241	54611.6748	13.637658	15.903011	23.918368	28.525171	-9.460039	-12.484655	-29.948826	7903.9034	4.789595	2.6513	5.784294	7.972946	-2.012557	-3.096545	-5.615556	7881.0798	4.476212	2.633118	5.712857	8.188839	-2.003302	-3.070014	-5.668816	3692.3616	4.00714	1.315274	3.432021	5.962558	-0.936942	-1.672779	-3.728099	3209.8239	4.055928	1.134411	3.03472	5.260577	-0.804727	-1.356847	-2.867171	10599.1259	5.718864
4221.8062	1.576733	1.350764	1.990974	4.215268	-0.949955	-1.472308	-4.350668	8127.4624	2.288282	2.82359	4.300843	6.302152	-1.671446	-2.391926	-5.23548	19382.6324	12.899395	6.770648	10.335306	13.122968	-3.526849	-5.183287	-10.112219	21411.4969	13.043909	7.41614	11.31123	14.064045	-3.839801	-5.569015	-9.882927	6054.9435	6.36012	2.220491	4.103886	6.716122	-1.522366	-2.580783	-4.833412	5306.5802	6.614014	1.910452	3.329117	5.176723	-1.315164	-2.286132	-4.419507	17455.6127	10.016836
40738.1025	8.716425	9.752031	12.802543	15.433713	-6.964302	-9.289592	-24.036863	40449.7783	10.116946	10.963562	15.827351	19.900693	-6.973293	-9.286843	-19.991917	4846.4392	2.950267	1.88054	4.383351	7.010594	-1.287997	-1.988641	-4.628796	4877.0942	2.847276	1.878614	4.250453	7.025124	-1.300282	-1.981587	-4.082447	2580.6283	2.926777	0.979422	2.777016	5.475049	-0.676755	-1.158138	-3.162023	2258.9418	3.011201	0.849742	2.433018	4.334473	-0.577709	-1.026867	-2.834346	6801.9531	3.679766
6472.7344	1.970515	2.112336	3.216684	4.971113	-1.417312	-2.058221	-4.850528	10813.7837	2.885085	3.809306	5.890121	8.602863	-2.252329	-3.142179	-5.985648	25532.4088	16.12437	10.01571	17.229002	20.832136	-5.044541	-7.724348	-13.489178	28085.4159	16.248888	10.959577	18.739202	21.469056	-5.410351	-8.279935	-17.428379	8741.0936	8.751859	3.209457	6.228325	8.913314	-2.345401	-4.195269	-6.902937	7644.4828	9.147829	2.782663	5.044193	6.851738	-2.027358	-3.544889	-5.663005	23031.5072	12.732317
18939.9927	4.621824	4.330643	5.914898	7.91058	-2.937163	-4.017513	-8.637327	19948.3823	5.53906	5.270525	7.78416	10.427235	-3.303231	-4.471166	-11.104622	1953.03	1.760826	1.065685	2.696654	4.695586	-0.604763	-1.03222	-2.923459	2009.3819	1.736682	1.051887	2.715959	5.534477	-0.616413	-1.020751	-3.299809	1256.9109	1.938742	0.615635	1.976241	4.243657	-0.338233	-0.646796	-2.435238	1104.8264	1.982954	0.54361	1.704866	3.493421	-0.306835	-0.587036	-2.413868	2986.054	2.156412
2757.2071	1.474214	0.648158	1.066308	4.158293	-0.398472	-0.657961	-3.01627	4875.6426	1.977489	1.228496	1.809149	4.604469	-0.805661	-1.090606	-3.557219	9550.7248	6.8397	2.213378	2.970962	4.977154	-1.329759	-2.002932	-4.817998	10592.277	6.957371	2.44256	3.234702	5.440635	-1.507883	-2.283211	-5.332633	2799.9119	3.563893	0.856796	1.524622	3.621044	-0.583025	-1.012247	-3.371926	2469.4588	3.691155	0.746328	1.37502	2.70887	-0.505827	-0.926976	-2.725662	9173.7046	5.871193
31547.4844	7.250256	7.381067	9.901987	13.458527	-5.165258	-6.931643	-17.078158	32091.2974	8.470008	8.625775	12.614769	16.138766	-5.39868	-7.081268	-15.295377	3534.8249	2.51811	1.493753	3.602937	6.431926	-0.925498	-1.428274	-4.06513	3558.1365	2.428773	1.50391	3.566819	5.756861	-0.942579	-1.465888	-3.381167	1981.4414	2.555021	0.806618	2.433572	4.35467	-0.510144	-1.017251	-3.745196	1745.7304	2.616936	0.704542	2.191601	4.946137	-0.443232	-0.836799	-2.909322	5005.4131	3.095328
5950.9663	1.973581	1.911156	2.965298	6.137442	-1.188431	-2.016375	-6.511528	9849.9843	2.861582	3.510662	5.326523	9.207033	-1.934814	-2.75784	-7.520612	22377.3672	14.942862	8.436775	13.856478	18.38744	-4.262535	-6.533037	-16.007985	24795.0826	15.237379	9.275301	15.217983	18.841327	-4.612425	-7.074094	-18.483871	7410.2625	7.708033	2.752729	5.429303	8.664732	-1.954447	-3.531912	-6.500068	6475.2485	8.012069	2.389287	4.394862	7.852255	-1.693113	-2.932874	-6.225148	20236.6506	11.937242
18876.6826	4.742621	4.327507	6.060375	9.174931	-2.903699	-4.079587	-12.304823	20036.3979	5.745093	5.315575	7.905262	11.974741	-3.276035	-4.606278	-12.011565	1959.3738	1.789927	1.065679	2.834527	6.556363	-0.587457	-0.988696	-4.348162	1959.5694	1.739593	1.064191	2.813111	6.024867	-0.593209	-1.110053	-4.776653	1241.3738	1.964035	0.631957	2.154094	4.595909	-0.342139	-0.816435	-3.682012	1085.8941	1.986753	0.545517	1.808731	3.985849	-0.299326	-0.659394	-3.003362	2954.2613	2.188346
2777.3135	1.493933	0.648026	1.191953	4.948011	-0.377601	-0.703752	-4.059309	4847.6831	2.001023	1.248822	1.956704	5.543452	-0.748347	-1.148412	-4.496572	9504.0803	6.940443	2.201204	3.007804	6.575236	-1.319567	-1.997387	-6.70561	10518.4258	6.975692	2.412927	3.249228	6.401263	-1.506565	-2.302677	-6.206351	2777.1909	3.556676	0.871428	1.563733	3.882034	-0.582488	-1.023553	-4.01972	2456.7264	3.711061	0.757714	1.406232	3.922584	-0.513835	-0.942331	-3.438749	9120.0383	5.954766
30811.5259	7.20265	7.189262	9.520662	14.078618	-5.019279	-6.972329	-18.623481	31394.0347	8.365169	8.4956	12.350897	15.928889	-5.271878	-7.383685	-16.654087	3425.1729	2.494928	1.481033	3.539045	6.378212	-0.898105	-1.490787	-4.653936	3458.1213	2.407505	1.491974	3.665909	5.881223	-0.926096	-1.50526	-4.49713	1945.0641	2.543492	0.80161	2.468534	5.022456	-0.503648	-0.894773	-3.080445	1705.9148	2.605271	0.700817	2.235455	4.731949	-0.438283	-0.880471	-2.770702	4874.2412	3.079417
5889.2603	2.004434	1.856928	2.775334	6.026967	-1.155534	-1.919384	-5.174803	9959.7426	2.980033	3.412265	5.153967	7.526857	-1.888738	-2.812937	-7.157626	22190.1268	14.602751	8.276943	13.645473	17.204212	-4.146405	-6.376211	-15.106855	24523.423	14.877116	9.185454	15.061939	20.27624	-4.537527	-6.951485	-16.127206	7427.7698	7.888698	2.777616	5.30254	8.09691	-1.978655	-3.503788	-6.778908	6509.2038	8.249622	2.372225	4.343045	7.421919	-1.680789	-2.910853	-5.607964	20181.9725	11.900956
43223.3735	10.058245	10.52198	14.26901	18.061812	-7.30839	-10.085611	-30.378012	43517.4365	11.664045	11.990138	17.431362	22.309074	-7.360217	-9.902996	-28.273546	5936.5996	3.267083	2.208567	5.055389	9.243427	-1.53638	-2.514201	-6.152843	5918.3511	3.177996	2.223352	5.155677	8.927551	-1.567056	-2.484888	-5.609757	3003.5037	3.340017	1.126001	3.139774	6.43339	-0.80571	-1.53944	-4.716847	2611.1109	3.314783	0.963643	2.731868	5.377519	-0.679555	-1.222629	-3.926283	8079.7476	4.223369
2349.1284	1.400568	0.726053	1.23786	5.436037	-0.563933	-1.00384	-4.139234	6220.5508	2.159553	1.848581	2.820597	6.101499	-1.124415	-1.91799	-5.456468	14687.7757	9.039356	4.438054	6.317308	9.710655	-2.410361	-3.760452	-9.475669	16535.9668	9.575661	4.987513	7.045039	9.627459	-2.696108	-4.020521	-9.395534	4515.1203	5.001281	1.606954	2.918173	5.445314	-1.114616	-1.997659	-5.109462	3953.4929	5.120409	1.357291	2.494004	5.52202	-0.948398	-1.62322	-4.218688	13511.859	7.664346
5186.6137	2.22793	2.021752	3.338981	6.221904	-0.660106	-1.124188	-6.128756	5854.8149	2.47418	2.735865	4.715295	7.742443	-0.80231	-1.421494	-6.862064	354.6423	1.134194	0.781148	2.156227	4.541145	-0.212172	-0.543396	-3.765696	360.8016	1.131641	0.81507	2.363735	4.885119	-0.209614	-0.651631	-3.497491	354.3849	1.277533	0.529547	1.904127	4.304143	-0.133112	-0.496119	-3.75092	290.1841	1.263643	0.441741	1.459127	3.934003	-0.118754	-0.451798	-4.463566	807.6816	1.321632
759.1718	1.171358	0.197611	0.75649	5.158005	-0.179814	-0.584487	-3.960537	1453.1089	1.346801	0.302286	0.787541	4.390006	-0.276973	-0.721139	-4.860922	2271.0838	2.286291	0.438815	0.827888	4.360309	-0.209445	-0.653951	-4.452392	2610.667	2.413598	0.493233	0.889051	5.09028	-0.256423	-0.724419	-4.277408	965.4971	1.901938	0.293762	0.720646	3.840025	-0.152765	-0.48869	-2.91581	837.9909	1.90404	0.258411	0.616354	3.238093	-0.142354	-0.499938	-4.38663	2612.851	2.373476
47611.9793	12.846501	12.110324	16.253797	20.42485	-8.026669	-11.088664	-32.479774	50083.6665	13.942517	14.351734	21.28873	27.227401	-8.37201	-11.424959	-34.930039	7617.904	4.264741	2.630879	5.882404	8.646074	-1.864106	-2.81591	-6.559479	7518.2214	4.083444	2.655328	6.031213	8.81267	-1.909623	-3.052025	-6.743004	3510.8521	3.80899	1.295228	3.583803	6.749445	-0.933499	-1.752551	-4.256709	3050.9258	3.885527	1.090484	3.024074	5.972249	-0.780506	-1.352897	-4.713057	9976.7564	5.3145
3358.332	1.548097	1.064723	1.792676	5.536612	-0.881081	-1.386162	-4.574225	7619.7842	2.343529	2.60576	4.059018	7.573544	-1.547395	-2.272752	-9.138888	18320.2922	10.59189	6.347088	9.698747	12.963193	-3.26835	-4.976214	-12.719676	20459.601	11.20229	7.143006	11.226595	14.806584	-3.601855	-5.787527	-14.437066	6018.0759	6.154857	2.26593	4.248268	6.959985	-1.583142	-2.802451	-5.375064	5263.6868	6.303827	1.907652	3.334232	5.653343	-1.328808	-2.450496	-5.337885	16750.4174	8.859381
34245.874	9.013665	7.895557	10.294391	12.979524	-5.671326	-8.433118	-21.128395	37085.124	10.241982	9.757627	13.964742	17.836646	-6.215573	-8.512389	-20.657523	4704.3873	2.683504	1.885971	4.266156	8.346187	-1.223005	-1.964703	-5.014513	4715.0317	2.654517	1.916985	4.580303	7.243212	-1.284733	-2.019925	-4.725695	2478.0615	2.881296	0.974635	2.894811	6.085863	-0.671602	-1.252894	-4.281003	2172.5848	2.911667	0.834521	2.425832	4.620153	-0.563219	-1.059907	-3.640099	6465.9936	3.463395
5559.3257	1.987097	1.773273	2.953621	5.452113	-1.294766	-1.961102	-5.554209	10107.7915	2.951974	3.506117	5.530243	8.115447	-2.111744	-3.003542	-9.415428	24178.7559	13.228114	9.289044	15.631066	18.647869	-4.622746	-7.314823	-23.152278	26809.3005	13.80284	10.448361	17.878417	21.977798	-5.125018	-8.014496	-19.472479	8669.2376	8.365502	3.291401	6.438258	9.729075	-2.44424	-4.423276	-7.722086	7642.8375	8.693496	2.765267	5.17489	8.613964	-2.08071	-3.573293	-7.145107	22178.7495	11.192529
33036.7871	8.616163	7.588897	10.044981	14.403629	-5.487441	-7.784774	-20.101857	36122.2137	9.993418	9.410119	13.488733	17.881469	-6.069284	-8.128429	-22.752934	4636.031	2.593284	1.904751	4.252488	7.409479	-1.234592	-2.161918	-5.660558	4620.2815	2.555814	1.931053	4.598163	8.067169	-1.272981	-1.968632	-4.734364	2452.9863	2.816982	0.979604	2.877284	5.545202	-0.663277	-1.250724	-4.439556	2174.4583	2.921845	0.8384	2.41425	4.336732	-0.554127	-1.022476	-3.494186	6443.9729	3.414536
5403.726	1.981748	1.716463	2.645957	5.156012	-1.280261	-1.934507	-5.949308	10001.6187	2.971593	3.369541	5.27923	7.837739	-2.063015	-2.918925	-8.810405	24072.1698	12.841281	9.204757	15.441911	20.438617	-4.624284	-6.959532	-18.843318	26757.781	13.386046	10.322775	17.657697	22.021601	-5.12171	-7.887828	-19.468235	8688.2688	8.280902	3.250042	6.321145	9.495127	-2.44929	-4.517502	-7.711992	7662.8537	8.645466	2.746181	4.962492	8.154679	-2.087328	-3.665341	-6.809786	22080.544	10.892817
15389.7749	4.582612	3.460625	4.85717	8.028029	-2.317098	-3.278745	-9.680019	17774.3052	5.421079	4.606572	6.866445	9.916122	-2.92859	-3.951534	-11.76421	1973.8	1.661901	1.103129	2.894488	5.650378	-0.583918	-0.991477	-3.78376	1957.3169	1.642358	1.135109	3.090381	5.597944	-0.609218	-1.076858	-3.391599	1203.6485	1.891431	0.640968	2.154823	4.381382	-0.332709	-0.788752	-2.395195	1073.4443	1.926555	0.549469	1.804015	3.843823	-0.304435	-0.688447	-3.965948	2954.4157	2.08672
1920.0957	1.39264	0.468431	0.887639	4.999683	-0.324387	-0.708179	-3.947425	4367.0376	1.959585	1.167736	1.889592	5.261294	-0.667486	-1.085125	-3.750809	9105.4951	5.436818	2.151642	2.98944	6.12507	-1.222147	-1.815155	-6.364423	10264.0991	5.733786	2.414297	3.291551	6.000698	-1.413349	-2.030659	-7.379201	2699.2805	3.285446	0.918872	1.699668	4.09602	-0.584952	-1.055172	-3.307003	2259.2121	3.01036	0.766051	1.403591	3.728825	-0.502694	-1.024853	-3.263937	8675.3713	4.965311
25950.7417	7.220172	5.891268	8.042035	10.75903	-4.155632	-5.691984	-15.323654	29035.2295	8.238751	7.62789	10.925847	16.31386	-4.84238	-6.36936	-17.322003	3510.2644	2.311944	1.550196	3.644663	6.794641	-0.893204	-1.583793	-5.325255	3465.7314	2.243559	1.571129	3.930978	7.72407	-0.946632	-1.519718	-4.034152	1879.4852	2.409224	0.8284	2.565961	5.19335	-0.508248	-1.07331	-3.376655	1693.8566	2.492022	0.696184	2.097492	4.731541	-0.438512	-0.904805	-3.552857	4876.1987	2.900342
5274.7519	2.025826	1.501977	2.365313	5.257031	-1.127135	-1.627835	-5.268039	9198.814	2.908115	3.147171	4.92398	8.84258	-1.78506	-2.60127	-8.028377	21125.839	11.428204	7.778839	12.541054	16.161356	-3.938764	-6.025046	-12.458481	23516.7065	11.925911	8.744978	14.391488	17.257423	-4.351749	-6.978698	-17.043383	7326.9602	7.179149	2.771642	5.207914	7.577196	-1.999193	-3.705959	-6.906092	6402.9317	7.280821	2.334894	4.187253	6.663446	-1.694046	-2.946077	-5.481724	19352.4856	9.629094
37741.9223	10.037209	9.045791	11.952347	16.175161	-6.429911	-8.754473	-23.269335	41538.3508	11.324614	11.287293	16.232382	20.564234	-7.037386	-9.570707	-28.663989	5890.7531	3.067276	2.243941	5.014448	7.981956	-1.501819	-2.616523	-5.614693	5802.875	2.962894	2.288934	5.303683	8.136096	-1.560576	-2.409431	-5.328033	2986.0471	3.266231	1.119785	3.060319	5.400616	-0.809254	-1.460742	-4.600154	2611.8624	3.298189	0.955187	2.566064	4.727554	-0.663065	-1.193122	-3.58486	8022.3967	4.01009
2231.3472	1.408373	0.637969	1.079057	4.813901	-0.532183	-0.955032	-3.729666	5729.9932	2.11089	1.745496	2.752613	5.22845	-1.047069	-1.690642	-4.360706	14090.7359	7.574464	4.230994	6.075491	9.303596	-2.335451	-3.447554	-8.738193	15866.5141	7.968317	4.800278	6.806433	9.424037	-2.619532	-3.970259	-11.427667	4380.054	4.545866	1.573663	2.861119	6.803011	-1.102279	-2.01146	-3.868635	3873.9746	4.821568	1.317878	2.336257	5.634053	-0.92718	-1.559185	-3.790376	12863.635	6.503514
4835.5542	2.008042	1.996555	3.358443	5.670596	-0.608453	-1.030237	-4.882339	5264.3928	2.31173	2.588659	4.447755	7.020152	-0.739119	-1.266486	-4.911994	431.0188	1.153555	0.77262	2.213607	5.078807	-0.217156	-0.553505	-4.238932	416.6687	1.142759	0.829037	2.334695	5.175063	-0.210062	-0.508441	-3.033655	352.0627	1.261065	0.514238	1.840288	4.380566	-0.112406	-0.385785	-2.744598	313.7225	1.277326	0.439211	1.498621	3.269454	-0.105738	-0.393465	-3.022506	857.1406	1.319571
1151.3296	1.231893	0.304743	0.781193	4.403483	-0.166733	-0.481375	-3.66053	1633.0761	1.390577	0.448967	0.893896	4.771121	-0.274454	-0.629563	-3.792572	2541.1881	2.253224	0.546641	0.939348	4.163622	-0.234014	-0.645807	-4.25744	2812.4075	2.300835	0.626765	1.08762	4.432402	-0.266824	-0.642208	-5.072254	892.1902	1.751133	0.429125	0.953516	3.90218	-0.147053	-0.447061	-3.850937	734.8688	1.737548	0.346479	0.807969	4.360609	-0.162681	-0.4144	-3.291258	2655.7647	2.214559
47894.0943	11.031852	12.238372	16.655625	21.652665	-8.239161	-11.580372	-30.464836	48446.4837	13.349922	13.90557	20.504285	24.669273	-8.172557	-11.871119	-31.11012	7580.2526	4.032718	2.676855	5.802511	8.933717	-1.846401	-2.820677	-7.333368	7434.8137	3.788803	2.701862	6.08878	9.017286	-1.905537	-3.021237	-6.710535	3517.5659	3.679794	1.280805	3.411366	5.842787	-0.928437	-1.68107	-4.591932	3074.3717	3.756462	1.076934	2.945111	6.149851	-0.772423	-1.396	-3.485219	9943.4407	4.974141
3840.5728	1.595619	1.20349	1.89291	5.077883	-0.855338	-1.351356	-4.26062	7225.3257	2.325843	2.457234	3.791214	5.916956	-1.466434	-2.262352	-5.46017	17746.7085	9.069657	6.111362	9.354725	13.296488	-3.15783	-4.653351	-10.069063	19824.4461	9.515866	6.872059	10.51689	13.961967	-3.546906	-5.373878	-12.750734	5883.5451	5.555875	2.218128	4.136931	6.520637	-1.56526	-2.771346	-5.062289	5164.3318	5.801981	1.861348	3.232436	6.312785	-1.315646	-2.293837	-4.470753	16171.789	7.643502
46927.4145	10.621727	11.708469	15.57417	20.760774	-8.081547	-11.277718	-32.66805	47589.7161	12.866445	13.231299	19.072055	24.010005	-8.063895	-10.80447	-34.387178	7354.5671	3.479975	2.680619	5.817401	9.563609	-1.868918	-2.869838	-6.643665	7284.9348	3.395365	2.730507	6.103928	9.201271	-1.934714	-3.057217	-7.876578	3501.1687	3.542337	1.292787	3.367836	6.058379	-0.949561	-1.678477	-4.221255	3048.0655	3.580758	1.080056	2.858504	5.813624	-0.774655	-1.354572	-4.006865	9838.1582	4.546323
3698.3994	1.577305	1.118916	1.843826	4.57456	-0.844276	-1.432373	-4.689403	6990.3496	2.288779	2.283944	3.60284	6.881748	-1.440652	-2.153027	-6.270607	17640.4804	8.666311	6.050961	9.264893	13.175707	-3.174785	-4.85776	-12.291745	19852.2717	9.214836	6.854914	10.631087	14.194974	-3.535019	-5.374855	-13.602305	5898.1617	5.530758	2.202969	4.086327	7.025502	-1.571653	-2.822501	-5.704778	5139.8248	5.640103	1.840356	3.248683	5.360916	-1.315146	-2.282272	-4.699752	16169.0601	7.478824
34856.8877	8.166423	8.128344	10.551168	14.681275	-5.851462	-8.069104	-23.082722	35984.7505	9.898857	9.448784	13.328065	18.535561	-6.140143	-8.254126	-24.123907	4777.6758	2.594965	1.955311	4.455092	7.214738	-1.250794	-1.990106	-5.583486	4738.6882	2.535275	2.004311	4.74508	7.911494	-1.287488	-2.00667	-4.95908	2500.7528	2.791464	0.988389	2.867229	5.151304	-0.675108	-1.235173	-3.399797	2211.5057	2.877952	0.835183	2.347548	4.605707	-0.569238	-1.171709	-3.586654	6565.3044	3.323026
5959.8691	1.992622	1.891765	2.962246	5.484559	-1.311736	-1.929558	-6.538366	9702.585	2.90112	3.346478	5.229788	7.884416	-2.041182	-2.9154	-7.644428	23756.8753	11.388829	9.051724	15.268887	18.603592	-4.595264	-6.903869	-16.536938	26299.511	11.945131	10.180209	17.358459	23.277842	-5.08715	-7.887471	-18.274182	8612.5161	7.63171	3.235601	6.235474	8.348174	-2.440366	-4.420813	-7.687872	7464.1093	7.802475	2.723408	4.997442	7.227878	-2.032165	-3.654478	-7.01554	21650.9226	9.590347
4602.4097	1.936095	1.957351	3.456599	6.788623	-0.601414	-1.105747	-4.878221	4997.1158	2.234782	2.506686	4.417823	7.831976	-0.726239	-1.196544	-4.744653	375.624	1.121303	0.802124	2.280201	5.628027	-0.218409	-0.561369	-3.045187	335.667	1.104845	0.845578	2.484908	5.870627	-0.213292	-0.484116	-3.355002	339.1107	1.242305	0.515671	1.868163	4.574671	-0.116561	-0.395378	-3.156787	287.7049	1.237403	0.43602	1.599519	5.334007	-0.10509	-0.398895	-3.282825	827.9687	1.287439
1131.6631	1.22825	0.32333	0.711884	5.389595	-0.154692	-0.432918	-3.924965	1417.9639	1.338176	0.451293	0.983482	4.268668	-0.243805	-0.620244	-3.691896	2567.4758	2.1603	0.59677	1.092286	4.434282	-0.254263	-0.664338	-4.330335	2833.1701	2.202175	0.700489	1.226335	4.235835	-0.276951	-0.583813	-5.284245	836.0288	1.669007	0.477821	1.126352	3.349802	-0.140434	-0.425496	-3.05043	751.059	1.695263	0.397578	0.955691	4.214584	-0.123537	-0.354736	-2.477181	2621.2182	2.117538
17273.6431	4.60255	4.051077	5.692268	8.713567	-2.622786	-3.70805	-10.527269	18785.7854	5.740292	5.02672	7.487558	10.667716	-3.065571	-4.173824	-11.821019	2335.6331	1.893883	1.196518	3.059637	5.242972	-0.597793	-1.001343	-3.644019	2280.7045	1.83826	1.226076	3.238388	6.377923	-0.610641	-1.031369	-3.455209	1258.3228	1.93789	0.664177	2.210017	4.841092	-0.338448	-0.702391	-2.85783	1108.1056	1.958484	0.564723	1.902084	4.544779	-0.296261	-0.62143	-2.680378	3186.4485	2.231806
2556.7808	1.466038	0.65895	1.153441	4.784465	-0.340181	-0.646969	-3.807228	4478.3838	1.974944	1.279505	2.079105	5.405472	-0.672917	-1.052005	-4.306645	9016.4607	5.113939	2.185949	3.056377	5.710851	-1.206496	-1.907003	-6.102729	10088.3238	5.273931	2.455105	3.475797	6.404924	-1.379759	-2.013681	-7.072981	2625.5843	3.049883	0.964923	1.922195	4.3054	-0.578668	-1.05721	-3.517328	2302.7963	3.107909	0.824618	1.492023	3.949665	-0.492205	-0.865803	-2.849295	8449.708	4.54679
27087.1938	6.57354	6.376308	8.588942	11.608384	-4.401029	-6.029906	-15.32803	28650.804	8.11341	7.676151	11.066393	15.060706	-4.790825	-6.590099	-15.273667	3630.2114	2.247145	1.662342	3.954261	6.566864	-0.931434	-1.450619	-4.381278	3574.7864	2.177464	1.710908	4.213129	7.531701	-0.966618	-1.604637	-4.311913	1968.6783	2.398011	0.865155	2.686522	5.671726	-0.51172	-1.0345	-3.14689	1747.3128	2.456802	0.729298	2.290388	4.941102	-0.443398	-0.920006	-2.693744	5019.8532	2.799311
5595.5879	1.984606	1.763478	2.648273	4.948467	-1.11591	-1.674788	-5.181977	9030.0503	2.90188	3.113089	4.767104	7.376349	-1.768842	-2.56638	-6.71067	20828.4314	9.965235	7.662859	12.388841	16.954319	-3.893202	-6.175988	-15.352066	23252.0271	10.433827	8.650618	14.162111	17.678734	-4.302748	-6.536269	-13.994305	7207.4065	6.351984	2.759567	5.211459	9.77532	-1.987023	-3.609766	-7.626856	6283.0595	6.514774	2.307025	4.147869	6.906803	-1.684243	-3.179237	-5.904756	18968.1995	8.57033
39903.9717	9.19378	9.709319	12.983561	16.343884	-6.889236	-9.481713	-24.590963	40932.1882	11.287349	11.196664	16.271555	20.510085	-6.956878	-9.448006	-23.92631	6164.4555	2.962501	2.415032	5.461797	8.974797	-1.567229	-2.443791	-5.901775	6046.9324	2.845343	2.433753	5.75318	9.194342	-1.630079	-2.503127	-5.992146	3040.3511	3.101931	1.159797	3.257181	5.873287	-0.802047	-1.481322	-3.983072	2675.3765	3.165487	0.993635	2.779746	4.549025	-0.67365	-1.275618	-3.145753	8272.5049	3.806052
3058.7588	1.508732	0.836874	1.33758	4.426176	-0.582263	-1.028134	-4.438916	5656.543	2.134047	1.743528	2.781314	6.689665	-1.034783	-1.515339	-4.860408	13750.3606	6.599472	4.192855	6.065753	9.273918	-2.26117	-3.382372	-8.191852	15551.7351	6.970808	4.772067	6.929683	10.365283	-2.55953	-3.906681	-9.343806	4292.8232	4.139261	1.59068	2.950942	6.073099	-1.087281	-1.902474	-4.611948	3773.1126	4.266512	1.335869	2.433801	5.416176	-0.925172	-1.581656	-3.786671	12535.9194	5.779675
4741.0166	1.983943	2.033693	3.329864	6.604753	-0.608484	-1.023094	-4.706992	5156.9344	2.322244	2.610089	4.388771	6.849113	-0.721217	-1.154412	-5.356818	485.0622	1.158987	0.836022	2.282767	4.81279	-0.220159	-0.580902	-3.600072	470.7973	1.149668	0.89183	2.709873	6.451779	-0.211871	-0.56434	-3.24443	335.575	1.230908	0.540726	1.974578	4.87593	-0.113613	-0.412188	-3.000302	297.284	1.240146	0.447566	1.533101	3.214011	-0.103343	-0.33115	-2.621321	939.0962	1.327091
1257.9907	1.256054	0.360224	0.866793	4.934486	-0.166627	-0.47012	-3.592699	1629.7329	1.397387	0.548976	1.032504	4.84819	-0.254108	-0.547824	-3.445331	2613.4802	2.137974	0.636724	1.100935	5.08918	-0.23341	-0.595917	-4.851958	2910.1081	2.1976	0.731883	1.189698	4.520255	-0.268976	-0.636236	-4.192006	829.937	1.642965	0.501271	1.110502	4.13773	-0.136209	-0.44128	-3.26028	732.0034	1.656073	0.418593	0.980081	3.713119	-0.1284	-0.425832	-3.831536	2626.9602	2.082196
47172.2075	10.929334	12.105195	16.349676	21.181969	-8.218679	-11.530308	-29.905779	47942.637	13.354224	13.711023	20.312985	24.215538	-8.101231	-11.039051	-35.20295	7700.123	3.812688	2.815486	6.217137	9.360004	-1.885914	-2.833533	-6.152781	7554.4002	3.623089	2.840116	6.499448	10.26587	-1.94035	-3.114272	-6.056618	3534.423	3.529273	1.310159	3.590685	6.653085	-0.938786	-1.689438	-3.867886	3077.7613	3.603658	1.114354	3.031914	5.21391	-0.779013	-1.36293	-3.883471	10042.6321	4.708686
3807.6441	1.600082	1.194045	1.862098	4.319851	-0.847296	-1.333099	-4.793262	6980.4287	2.323153	2.373739	3.63579	6.223432	-1.433464	-2.106684	-5.568467	17351.0078	8.049785	5.998538	9.314221	12.931835	-3.119347	-4.762473	-11.89073	19536.7639	8.493347	6.774028	10.623249	14.407032	-3.493635	-5.307029	-11.196912	5815.359	5.2176	2.206831	4.208706	6.238885	-1.548199	-2.738963	-5.826028	5059.3993	5.224687	1.843578	3.305389	6.062247	-1.304835	-2.233187	-4.589635	15821.8296	6.919694
34240.6426	8.050667	8.050776	10.494709	14.102675	-5.759875	-7.901082	-21.720133	35577.8685	10.060722	9.399075	13.507478	16.331759	-6.057545	-8.146553	-21.463762	4884.2651	2.53442	2.052604	4.664395	7.415031	-1.275719	-1.966559	-4.745026	4849.7458	2.480257	2.0778	5.060817	7.5757	-1.314355	-2.093625	-4.903363	2529.2344	2.726141	1.011917	2.914696	5.569426	-0.673256	-1.217892	-3.09093	2248.2433	2.804143	0.861279	2.455541	5.124582	-0.577396	-1.034515	-3.336574	6671.061	3.229911
5949.2832	2.009162	1.910222	2.904971	5.738693	-1.300165	-1.995713	-5.468401	9561.5659	2.946327	3.26885	5.068153	8.645622	-1.992262	-2.921616	-7.574317	23293.6633	10.33265	8.892882	14.881391	18.620858	-4.499963	-6.866774	-17.976134	25979.4082	10.82172	10.028597	17.165902	21.639836	-5.000535	-7.976703	-17.528018	8531.7527	7.182	3.231378	6.391181	8.785455	-2.432178	-4.395372	-7.042023	7485.8852	7.348045	2.723365	4.966453	7.746055	-2.044504	-3.546233	-6.443652	21211.3533	8.889815
15616.46	4.200491	3.64913	5.154789	7.626073	-2.404407	-3.281705	-8.912358	17205.1055	5.318231	4.515895	6.754514	10.022573	-2.87269	-3.908472	-12.010621	2151.2947	1.652164	1.232711	3.084409	5.767807	-0.618348	-1.145023	-4.28911	2095.8781	1.615073	1.271236	3.465807	5.860073	-0.635668	-1.058303	-4.152158	1248.4384	1.845971	0.677114	2.219834	4.362473	-0.338469	-0.708782	-2.615909	1131.5186	1.900119	0.576757	1.8393	4.731562	-0.29336	-0.609341	-3.070654	3133.2222	2.028832
2383.5532	1.449764	0.604606	1.069129	4.783079	-0.316517	-0.63068	-3.422927	4009.8857	1.905723	1.129954	1.818483	4.88981	-0.610415	-0.963116	-4.175052	8773.3401	4.48343	2.166564	3.034336	6.138036	-1.182849	-1.801563	-5.988034	9938.5166	4.736722	2.467335	3.5697	6.358294	-1.375952	-2.083337	-6.095948	2573.5309	2.901546	0.99271	2.116378	4.109654	-0.577247	-1.057508	-3.258185	2240.5535	2.927212	0.832142	1.618388	4.041091	-0.487281	-0.903533	-4.091645	8165.8645	4.068428
26343.3701	6.516215	6.178806	8.219471	11.341644	-4.321309	-5.914913	-14.978018	28284.1364	8.168579	7.469912	10.691694	13.794073	-4.756526	-6.454788	-15.226058	3653.9488	2.197531	1.696102	4.042418	7.647154	-0.934597	-1.441441	-3.910972	3581.5949	2.123181	1.713741	4.296475	6.975851	-0.971698	-1.558325	-3.983425	1968.7399	2.363892	0.848322	2.679999	5.141644	-0.529538	-0.987977	-3.644347	1723.2527	2.381029	0.730947	2.216432	4.152633	-0.444264	-0.799973	-2.935407	5058.7549	2.73662
5438.2588	1.968881	1.68747	2.531061	4.733046	-1.087138	-1.720096	-4.63601	8806.3652	2.889358	2.961569	4.524707	7.011768	-1.723091	-2.492641	-6.183335	20532.2754	9.242234	7.584699	12.187154	15.194931	-3.854067	-5.779394	-12.788144	22877.1826	9.681332	8.511521	14.064169	17.724333	-4.285339	-6.697046	-13.333327	7220.5259	6.261615	2.722285	5.197703	8.685802	-1.983434	-3.565014	-6.348159	6302.9563	6.353227	2.292486	4.148548	6.667163	-1.677121	-2.995182	-6.091879	18732.6233	8.014933
39286.4077	9.091462	9.577707	12.769571	17.668543	-6.80727	-9.398716	-23.196063	40663.6079	11.170189	11.081805	15.883834	19.890955	-6.881219	-9.316413	-27.217847	6059.7029	2.868989	2.418602	5.490617	8.560241	-1.555642	-2.478425	-5.808901	6010.7349	2.804317	2.456049	5.736881	9.809022	-1.631447	-2.619136	-5.769431	3051.7266	3.127025	1.151248	3.23685	6.006537	-0.807161	-1.415872	-3.875022	2644.3741	3.087478	0.988056	2.697223	5.159891	-0.672914	-1.215732	-3.699742	8259.3674	3.752986
2964.5669	1.500354	0.828772	1.340724	4.502669	-0.558983	-0.925699	-3.796973	5600.6723	2.134782	1.715744	2.696911	5.686248	-1.015029	-1.566081	-5.211257	13564.1941	6.238375	4.148078	6.197265	9.125747	-2.261352	-3.473285	-8.110466	15360.9538	6.62458	4.72256	7.056691	10.539408	-2.547929	-3.75833	-9.943077	4272.6968	4.066867	1.591886	2.961039	5.11954	-1.105798	-1.835465	-4.39996	3728.4478	4.121828	1.347505	2.372767	4.479418	-0.922261	-1.724353	-4.713095	12324.2925	5.462979
15896.9351	4.31395	3.708876	5.303149	8.227789	-2.432673	-3.361733	-9.014093	17631.752	5.454082	4.659258	6.98081	10.525104	-2.940321	-4.111977	-9.868348	2203.1467	1.698573	1.21865	3.036358	5.559378	-0.604773	-1.100571	-3.597992	2150.4551	1.660585	1.27065	3.510379	6.2575	-0.62146	-1.068472	-2.959776	1250.4383	1.852896	0.676317	2.337646	4.203704	-0.338653	-0.731587	-3.511038	1131.8024	1.91049	0.581321	1.864961	4.053738	-0.300373	-0.633769	-2.549112	3159.8174	2.05758
2377.4776	1.445919	0.630589	1.019239	3.606595	-0.311333	-0.56975	-2.83627	4117.6513	1.916189	1.204933	1.905204	5.314443	-0.611223	-0.971424	-3.963516	8749.3636	4.534192	2.160414	3.09521	6.379158	-1.17969	-1.84456	-5.239708	9876.146	4.765561	2.467096	3.449854	6.297519	-1.364946	-1.922232	-6.52943	2553.4621	2.877689	1.0033	2.005342	4.544393	-0.585296	-1.009841	-2.82176	2237.3077	2.919062	0.832205	1.616029	3.589661	-0.488088	-0.877134	-3.41888	8166.49	4.081643
26297.4122	6.497997	6.177141	8.240791	11.526098	-4.323567	-6.19172	-13.837842	28260.4731	8.063026	7.529286	10.750936	13.67092	-4.7632	-6.277539	-17.151813	3727.9744	2.210548	1.711028	4.138077	6.907763	-0.959071	-1.573422	-4.532057	3694.8808	2.152968	1.74514	4.325781	7.175907	-0.989193	-1.671869	-3.994727	2017.3326	2.375977	0.865633	2.683728	6.114628	-0.52052	-1.142653	-3.026003	1750.7205	2.382927	0.742642	2.226363	4.71924	-0.445621	-0.905387	-3.079506	5158.4997	2.744281
5437.6216	1.976545	1.708633	2.635401	4.914012	-1.089239	-1.642036	-5.409437	8738.3848	2.855907	2.991297	4.706673	7.849007	-1.733681	-2.433088	-6.236276	20542.7939	8.989082	7.60312	12.323737	15.190384	-3.891052	-6.148338	-15.549018	22948.1773	9.408409	8.561679	14.118743	17.435734	-4.287813	-6.961447	-14.885898	7166.412	6.122939	2.72393	5.184375	7.23105	-1.976395	-3.610669	-5.938634	6281.2124	6.197051	2.292742	4.14402	5.906972	-1.68165	-2.968275	-5.564674	18697.9592	7.799104
38931.064	9.057553	9.561825	12.802609	16.45757	-6.758963	-9.366174	-24.577341	40585.5896	11.149866	11.09872	16.122328	20.045312	-6.911717	-9.264454	-24.973285	6159.4216	2.847345	2.489261	5.647266	9.418051	-1.603271	-2.680257	-5.504253	6069.4075	2.751572	2.517844	5.872818	8.516952	-1.643295	-2.540856	-5.364821	3061.193	3.017861	1.161911	3.3375	5.564499	-0.80184	-1.457817	-3.42617	2687.9838	3.058893	1.000083	2.752995	4.954386	-0.680091	-1.202858	-3.472803	8369.8113	3.689567
2976.2587	1.505701	0.825886	1.275008	4.04258	-0.566256	-0.982595	-3.454583	5558.2968	2.134689	1.713251	2.830187	5.538795	-1.014017	-1.658122	-4.741813	13568.3311	6.037079	4.200847	6.052875	10.122486	-2.249011	-3.479608	-8.25082	15373.397	6.371749	4.750538	6.883051	9.672544	-2.527664	-4.0435	-9.19334	4259.4043	3.935624	1.591971	3.103145	6.954556	-1.074858	-1.913913	-4.271038	3721.1209	3.974282	1.344157	2.425744	5.067895	-0.913381	-1.652871	-4.262413	12305.2435	5.246397
4562.7134	1.95492	2.080608	3.431014	5.989437	-0.572277	-0.963028	-4.10844	4954.9224	2.255618	2.67337	4.68951	8.12661	-0.705511	-1.092468	-4.60131	514.8457	1.157212	0.931987	2.513353	5.191892	-0.217588	-0.528808	-3.001708	488.5557	1.141764	0.964743	2.861412	6.275282	-0.220809	-0.582906	-3.402716	376.399	1.246812	0.559422	2.00116	4.925739	-0.122012	-0.368903	-2.651479	340.3391	1.262736	0.487104	1.714164	4.007796	-0.104624	-0.417742	-2.508421	958.7508	1.306239
1249.104	1.254358	0.431186	0.837878	4.082735	-0.160583	-0.473584	-3.367088	1707.6552	1.412308	0.709095	1.26691	4.256254	-0.254111	-0.568653	-3.754216	2718.5022	2.055429	0.813788	1.409627	4.665287	-0.257199	-0.57358	-4.540897	2982.0254	2.072864	0.942696	1.519463	4.215048	-0.288299	-0.736115	-4.128679	784.1677	1.548999	0.619981	1.420357	3.42282	-0.145962	-0.496431	-2.784652	704.0237	1.589882	0.518465	1.250286	3.378801	-0.119573	-0.415198	-3.198985	2582.2849	1.950852
45541.1465	10.509962	11.749438	16.083982	20.981296	-8.010325	-11.150913	-33.15278	47049.3684	12.780454	13.481349	19.812896	23.728447	-7.997119	-10.634317	-29.458718	7712.4619	3.603299	2.94092	6.510298	9.80456	-1.926586	-3.024854	-6.996067	7633.6013	3.440906	2.943824	6.677929	9.776631	-1.94406	-3.031062	-6.310368	3553.4266	3.380871	1.31423	3.618901	6.822488	-0.933014	-1.684987	-3.960083	3112.4073	3.467807	1.124365	2.99212	4.953198	-0.77404	-1.347769	-3.831469	10088.7012	4.410736
3861.2554	1.626403	1.182974	1.885582	4.624473	-0.840777	-1.323434	-4.263575	7037.1538	2.351534	2.378986	3.727144	6.296386	-1.425492	-2.106183	-6.909451	17238.8117	7.129256	5.977524	9.225486	13.075866	-3.146171	-4.810849	-11.443683	19352.0793	7.483625	6.708042	10.492583	13.452898	-3.474184	-5.293575	-12.922204	5726.7974	4.716659	2.180262	4.152433	6.405546	-1.531667	-2.709532	-6.166886	5020.8788	4.882884	1.848672	3.339386	5.662376	-1.306657	-2.259735	-4.456707	15625.4111	6.15468
32953.647	7.822936	7.782176	10.408015	14.361214	-5.615927	-7.893479	-20.096681	34928.919	9.698398	9.226533	13.168911	17.616065	-5.981483	-8.29699	-21.970299	4980.5789	2.464027	2.164237	4.953621	7.489625	-1.30106	-2.075398	-5.246481	4892.0916	2.372252	2.180581	5.180701	8.021192	-1.345669	-2.314081	-6.358543	2570.3019	2.633993	1.030157	2.98183	5.917983	-0.675013	-1.262988	-3.927189	2248.0557	2.666738	0.880875	2.626497	5.247089	-0.578854	-1.051985	-3.215423	6789.1064	3.0923
6001.4536	2.028877	1.908458	2.978081	5.940655	-1.307115	-1.94625	-5.415371	9686.523	2.96134	3.324874	5.197778	7.133007	-2.01017	-2.906334	-7.250644	23397.8291	9.450299	8.930099	15.071052	19.502921	-4.608686	-7.285905	-15.578149	25798.0254	9.586317	9.961103	17.054214	21.13244	-5.056941	-8.094928	-18.413681	8440.2966	6.514913	3.189743	6.250707	8.902668	-2.388301	-4.377301	-8.112865	7465.6691	6.880954	2.709348	4.997519	7.901656	-2.053742	-3.675988	-6.603543	21255.8506	8.10055
1818.2736	1.477568	1.538693	2.512756	4.156143	-0.189387	-0.485221	-3.219507	2252.7251	1.614833	2.361721	4.049892	6.087758	-0.22521	-0.596339	-3.188936	37.1657	1.01131	0.766472	1.922283	4.338456	-0.090259	-0.372403	-2.77854	15.2175	1.004474	0.822993	2.143059	4.215205	-0.102334	-0.379092	-2.914354	134.1773	1.082541	0.605433	1.94326	3.751668	-0.0526	-0.23887	-2.351535	130.3255	1.097534	0.495402	1.522336	3.384588	-0.05563	-0.27243	-1.73004	312.3352	1.09877
1659.6199	1.439471	0.378631	0.686694	3.061679	-0.18755	-0.415748	-2.691909	2602.0479	1.696928	0.654745	1.071571	4.34276	-0.356313	-0.653708	-3.166806	2409.6382	1.938045	0.410951	0.678028	3.06933	-0.177928	-0.436888	-3.768378	2669.9009	1.985309	0.483287	0.829872	3.569975	-0.210373	-0.508613	-3.075384	908.8554	1.608339	0.380069	0.821527	3.047734	-0.128332	-0.350603	-2.22153	798.921	1.657463	0.290298	0.629549	2.54159	-0.110636	-0.332118	-2.791008	2637.0583	1.964376
40703.0366	11.448097	9.326961	12.355663	15.729213	-6.227978	-8.010861	-19.27735	47345.8405	13.437367	12.415746	17.786671	20.656594	-7.320519	-9.446793	-24.923579	9073.2381	3.796728	2.889546	6.123516	8.579982	-1.831818	-2.749433	-5.633909	8850.6231	3.617561	2.96185	6.539333	10.144277	-1.85768	-2.796986	-5.534938	4014.6952	3.468372	1.483818	3.711927	6.368421	-0.935034	-1.578471	-3.784639	3432.5361	3.544928	1.219943	3.039155	4.855793	-0.729378	-1.228642	-2.863863	12091.0461	4.81167
4949.7242	1.848571	1.517371	2.266329	4.496199	-0.865033	-1.138821	-4.113995	10235.5561	2.927928	3.581263	5.26276	8.442066	-1.964016	-2.363457	-5.971608	20352.5491	7.725767	6.120828	9.117373	11.4876	-3.960858	-5.627501	-10.620026	22283.5683	8.108767	6.803876	10.268206	13.497153	-4.458068	-6.512938	-12.284099	4971.9044	4.087762	2.1703	4.131574	6.072206	-1.238409	-2.154388	-4.453323	4436.5494	4.411813	1.814955	3.171646	5.212688	-1.058786	-1.734696	-3.424893	19047.417	6.76365
33044.6396	8.809301	7.535066	9.807681	12.311629	-5.002592	-6.432524	-15.956058	36277.4732	10.940695	9.410304	13.189623	16.748501	-5.595564	-7.094644	-15.485821	5808.8545	2.666429	1.892456	3.935351	5.658018	-1.187629	-1.720587	-4.3746	5814.9358	2.649211	1.983574	4.244713	7.425434	-1.22005	-1.795772	-3.994081	2974.1202	2.792363	1.185731	3.051048	5.29697	-0.699345	-1.180727	-2.878847	2561.025	2.886746	0.965849	2.334021	4.114631	-0.547137	-0.940701	-2.693281	8288.4934	3.454696
7165.8521	2.32681	2.033367	2.911251	4.540349	-1.30969	-1.769182	-4.129594	11828.3203	3.420917	4.210017	6.069621	9.345366	-2.382716	-3.030227	-6.573589	31858.2072	12.034072	10.035222	13.992155	17.944888	-7.402206	-10.977563	-18.206705	31793.3156	11.651875	10.625363	14.773962	19.006325	-7.671884	-11.567384	-20.105267	5763.0917	4.705761	2.668277	5.047152	6.738331	-1.4875	-2.515989	-4.082511	5169.431	5.078107	2.241282	3.862565	5.346289	-1.261906	-2.137017	-3.980698	28580.3885	9.983482
18337.2404	5.641963	4.177168	5.791268	8.090889	-2.545724	-3.329651	-8.241188	20835.0633	6.955342	5.407145	8.132434	10.903235	-3.114542	-4.050109	-9.220334	2816.333	1.876802	0.993233	2.245717	4.516758	-0.570131	-0.93618	-3.618408	2878.801	1.884477	1.075403	2.502624	6.127969	-0.595835	-0.986552	-3.701698	1620.3401	2.016535	0.789856	2.251864	4.304037	-0.389899	-0.720275	-2.527477	1408.4598	2.083486	0.629237	1.639639	3.171583	-0.310067	-0.566091	-2.428853	4263.1264	2.30406
3264.8862	1.708678	0.613686	0.878828	2.999711	-0.55582	-0.83195	-3.438468	4984.4961	2.195491	0.925002	1.303101	3.445397	-0.857978	-1.221412	-4.050212	8002.1663	3.976791	2.201825	3.550485	5.985245	-1.508133	-2.296724	-5.15044	7964.2331	3.867816	2.281527	3.774511	5.896965	-1.542433	-2.340808	-4.792993	2142.2648	2.437019	0.696157	1.502698	3.393907	-0.46812	-0.813808	-2.500259	1909.4	2.588155	0.559081	1.146138	2.830098	-0.390508	-0.758257	-2.208977	7750.7139	3.631007
29176.2303	8.405964	6.632725	8.661281	10.334625	-4.227162	-5.427439	-11.865213	31425.175	9.691762	8.201462	11.658766	13.947474	-4.734346	-6.239688	-12.823511	4818.4939	2.607264	1.438263	2.885372	4.948553	-0.88992	-1.339007	-3.560256	4828.0178	2.567896	1.523713	3.297472	6.249947	-0.923675	-1.450735	-4.177214	2362.0245	2.493097	0.989952	2.561712	4.574628	-0.557736	-0.95616	-2.719983	2040.9765	2.61168	0.784022	1.939009	3.936253	-0.431292	-0.730769	-2.33696	6850.346	3.182617
8073.2627	2.556931	2.315816	3.16748	5.542566	-1.395974	-1.89516	-4.842157	11505.521	3.43613	3.824872	5.165356	7.946528	-2.050106	-2.663482	-6.042847	22303.2688	9.142187	6.701532	11.508641	14.027515	-4.924344	-7.22272	-14.943399	21949.4453	8.76351	6.946462	12.008296	14.188996	-5.044356	-7.550664	-13.202542	4719.7741	4.123595	1.843573	3.457982	5.555267	-1.190282	-2.075986	-3.888937	4207.7964	4.478572	1.480581	2.627905	4.280145	-0.997331	-1.611247	-3.663398	20837.3474	7.879695
42730.9651	11.895557	10.366569	13.334973	16.129335	-6.284865	-8.158035	-19.68427	44234.4611	13.544558	12.153922	17.096328	20.097311	-6.507766	-8.341059	-18.596964	7783.1033	3.52459	2.188193	4.260073	6.594992	-1.442388	-2.170672	-5.313582	7650.4878	3.409436	2.280126	4.586013	7.769418	-1.466546	-2.203446	-5.35615	3426.8329	3.178809	1.319555	3.232593	5.330822	-0.801658	-1.353446	-3.346353	2862.2959	3.29728	1.039262	2.420583	4.489453	-0.594427	-0.966937	-3.252851	10749.7749	4.347886
4913.6689	1.848249	1.159408	1.545531	3.969484	-0.925917	-1.268064	-3.649018	7639.4184	2.429459	1.856342	2.352258	5.73959	-1.423064	-1.886557	-4.746855	13412.7549	5.632481	4.087048	6.801421	8.938251	-2.780174	-4.09348	-7.874442	13168.6447	5.429861	4.198063	6.884964	9.205103	-2.863852	-4.235866	-7.252913	3057.4841	2.997769	1.07158	2.143209	4.125128	-0.732501	-1.278627	-2.601977	2727.6311	3.202287	0.83089	1.611122	3.472783	-0.611264	-1.017841	-2.906375	12556.3571	4.939399
34736.6028	9.56366	8.170181	10.636505	13.550441	-5.056308	-6.380256	-16.11331	37121.6299	10.871833	9.948435	14.14236	18.044801	-5.473959	-6.876268	-18.012092	6151.5452	2.979237	1.804458	3.443336	5.961748	-1.111036	-1.617449	-4.638384	6081.8398	2.927051	1.871623	3.771799	5.724205	-1.156358	-1.663007	-4.841008	2877.2542	2.831413	1.159968	2.864833	4.832204	-0.671368	-1.132952	-2.6595	2407.8687	2.722056	0.940571	2.257933	4.972582	-0.547324	-0.915432	-2.440818	8667.5462	3.688687
8606.4863	2.553332	2.494362	3.424246	5.563255	-1.497989	-1.892644	-4.837009	12140.9014	3.385471	3.996103	5.421394	8.180292	-2.231254	-2.833962	-6.119099	26552.2278	10.275221	8.219172	14.684364	17.468639	-5.984457	-8.785716	-16.647588	26333.9062	9.995699	8.502976	15.560698	18.968345	-6.152135	-9.142087	-15.085972	5405.8867	4.594592	2.016775	4.033568	5.967918	-1.392704	-2.4152	-4.552571	4698.3133	4.696802	1.625172	3.178316	4.844984	-1.162158	-1.952951	-3.90636	24655.1687	8.880864
17995.5161	5.505087	4.152605	5.930485	8.530479	-2.435021	-3.206753	-8.303713	20641.0498	6.619077	5.447268	8.186039	10.661831	-3.047666	-4.071572	-8.695833	2845.0517	1.89538	0.96736	2.110172	4.253185	-0.532217	-0.937882	-3.377087	2899.4048	1.897893	1.031636	2.28605	4.296319	-0.554585	-0.950504	-3.203331	1606.0647	2.025553	0.769203	2.19545	3.852023	-0.381747	-0.705099	-2.610707	1373.9408	2.046048	0.619972	1.692502	4.044855	-0.30276	-0.598872	-2.586571	4296	2.311815
3413.6977	1.739696	0.618938	0.904282	2.579527	-0.575942	-0.858556	-3.134389	5314.2603	2.254235	0.96065	1.329874	3.203334	-0.901012	-1.262968	-4.110325	8623.7373	4.129508	2.578068	4.073459	7.841319	-1.633297	-2.327819	-5.491987	8570.6279	4.04497	2.60945	4.305488	7.028959	-1.667384	-2.504775	-5.040121	2115.5142	2.446321	0.701247	1.466041	3.059431	-0.453883	-0.775826	-2.233004	1775.9203	2.374286	0.57679	1.183196	3.105661	-0.384655	-0.687305	-2.482555	8049.1894	3.685146
27749.3423	8.085792	6.278428	8.290626	10.540326	-3.950543	-5.057657	-13.659755	30582.3015	9.304028	7.887263	11.255071	13.693321	-4.558089	-5.806588	-12.808348	4608.7544	2.492908	1.379468	2.709654	6.046112	-0.836964	-1.266901	-3.594338	4629.986	2.468468	1.447659	2.90084	5.034338	-0.872153	-1.342567	-3.440478	2330.4931	2.506116	0.960813	2.487948	4.433042	-0.544624	-0.926797	-2.637118	1980.141	2.500434	0.790192	1.98018	3.962837	-0.441933	-0.755186	-2.369947	6697.9973	3.095453
10815.2441	3.081653	2.591393	3.456897	5.48809	-1.778068	-2.346974	-5.19676	17272.6074	4.63194	4.36501	5.830974	8.59028	-3.223197	-4.238578	-8.78897	24856.1387	9.804111	7.353746	12.875927	16.021109	-5.481441	-8.063373	-14.118926	24668.5671	9.58731	7.554182	13.504078	16.638577	-5.670473	-8.326859	-16.203086	5077.4448	4.420211	1.797935	3.48165	5.1654	-1.269213	-2.187368	-3.957375	4444.4219	4.494189	1.456269	2.797142	4.61577	-1.0783	-1.822345	-3.753621	23280.6248	8.604314
39670.0479	10.143957	9.439297	12.227546	14.742546	-5.767786	-7.430916	-18.76714	42333.1074	11.218798	11.387581	16.059474	19.941459	-6.235903	-8.02771	-19.560749	7355.9895	3.231718	2.063909	3.923918	6.275677	-1.352812	-1.97016	-5.178902	7267.5325	3.174405	2.149023	4.168943	6.276404	-1.384666	-2.021475	-4.044828	3340.2841	3.10886	1.275997	3.002005	5.373561	-0.784943	-1.30153	-3.477528	2826.0209	3.089402	1.050527	2.445008	4.488929	-0.622801	-1.078564	-2.423459	10248.3565	4.056968
7571.2403	2.271117	1.733597	2.277948	4.376285	-1.272041	-1.682217	-5.144667	12551.1391	3.244351	3.039515	4.02485	7.069244	-2.216281	-2.901282	-7.002096	15586.4404	6.154977	4.517357	7.378202	9.930005	-3.265859	-4.701974	-8.603342	15430.8503	6.036632	4.632847	7.640762	10.752295	-3.353235	-5.054317	-8.263255	3405.9993	3.246107	1.174203	2.169614	3.830322	-0.80634	-1.401438	-3.074432	2982.2343	3.276295	0.961692	1.776483	3.991029	-0.68626	-1.140711	-3.307119	14555.7075	5.452487
2472.6504	1.558376	1.977959	3.229395	5.115875	-0.26004	-0.579268	-2.929148	2784.58	1.628527	2.917415	5.073166	7.047003	-0.297052	-0.647942	-3.95444	26.1611	1.007983	0.540917	1.432666	3.773871	-0.081198	-0.317607	-2.809153	24.0857	1.00721	0.587181	1.65097	3.586105	-0.081325	-0.339684	-3.048162	133.5678	1.084537	0.55775	1.769385	3.916976	-0.050421	-0.246862	-2.248202	123.2096	1.09172	0.452619	1.353547	2.978762	-0.050718	-0.3251	-2.201875	228.8444	1.068203
1544.7373	1.369797	0.426482	0.728085	3.146794	-0.189711	-0.437146	-2.952047	2313.4604	1.551056	0.670564	1.185802	4.284453	-0.281919	-0.569987	-3.856309	2491.2276	1.94155	0.970165	1.773985	5.094415	-0.332981	-0.647897	-3.384041	2527.3023	1.932051	1.012171	2.002057	4.533633	-0.336802	-0.669628	-3.29627	688.0129	1.470996	0.363681	0.95497	2.864918	-0.121342	-0.331643	-2.785036	622.0698	1.50612	0.310635	0.781262	2.776188	-0.10008	-0.302302	-2.060494	2396.1573	1.845277
43147.996	11.452429	10.384184	13.637091	16.155643	-6.169408	-7.761439	-18.252137	46594.9292	12.108256	12.75643	18.646247	21.878454	-6.760645	-8.868738	-20.545968	8477.5454	3.859701	2.3419	4.36584	6.982267	-1.48454	-2.111215	-4.701766	8286.1695	3.716663	2.421516	4.748306	7.046808	-1.518854	-2.205217	-5.700468	3684.3217	3.431379	1.403611	3.240647	5.640583	-0.859956	-1.355245	-3.48835	3112.4175	3.407367	1.144964	2.67019	4.682083	-0.67747	-1.107833	-2.693816	11660.0402	4.767152
9648.7124	2.486102	2.505382	3.508105	5.767957	-1.630793	-2.145052	-5.080264	16471.518	3.715525	4.705367	6.357966	8.814337	-2.949399	-3.798732	-7.903253	20284.0744	7.934866	6.114257	10.093944	12.597271	-4.408273	-6.354	-13.548471	20064.4519	7.728479	6.270359	10.645958	13.547962	-4.528951	-6.660516	-10.836678	4182.4035	3.846904	1.591711	2.910482	4.441779	-1.033325	-1.791179	-4.711754	3681.0414	3.923457	1.308594	2.355525	3.868225	-0.883586	-1.477241	-3.362055	18880.768	6.91677
16551.5376	4.657109	3.833344	5.458755	8.028727	-2.26742	-2.984316	-7.318877	19907.3423	5.521043	5.301406	7.89202	10.120278	-3.009285	-3.87155	-9.655863	2443.3238	1.787547	0.828324	1.795522	3.62758	-0.474109	-0.78149	-3.18028	2490.8076	1.78915	0.886558	2.05921	4.216497	-0.503242	-0.872525	-3.090514	1519.4088	2.005704	0.715096	1.964953	3.837016	-0.360478	-0.650221	-2.791692	1289.7285	1.993738	0.581656	1.579314	4.162471	-0.298042	-0.634443	-2.35801	3850.7989	2.207389
5373.3843	2.099047	1.106575	1.517362	3.471695	-0.809527	-1.084279	-3.193468	8701.5811	2.867438	1.874077	2.53895	4.316073	-1.368567	-1.811345	-4.853932	8672.4026	4.271907	2.511056	4.057072	6.846967	-1.662214	-2.433189	-5.522636	8620.7605	4.192889	2.574018	4.181594	6.44165	-1.688454	-2.533479	-5.633373	2123.9309	2.511442	0.712372	1.578342	2.89579	-0.460363	-0.819594	-2.614933	1866.9605	2.560008	0.597243	1.203834	3.020595	-0.388427	-0.708997	-2.403912	8189.6179	3.816398
25550.3711	6.907576	5.800211	7.665542	9.790708	-3.623823	-4.662058	-10.677648	29494.6328	7.819014	7.649935	11.158794	13.966115	-4.421763	-5.507885	-11.71605	4087.1108	2.374122	1.201979	2.371335	5.126817	-0.729672	-1.120367	-3.76967	4100.96	2.352623	1.260817	2.519921	5.063576	-0.759035	-1.196218	-4.027267	2206.3028	2.491791	0.886857	2.352908	4.393707	-0.520638	-0.919576	-2.871748	1864.6128	2.452712	0.73482	1.798525	4.121556	-0.41666	-0.720224	-2.602473	6064.5852	2.965736
12352.3608	3.282885	3.23907	4.32972	6.598372	-1.938032	-2.473202	-6.078934	19826.3442	4.903761	5.852672	7.920143	10.673902	-3.406116	-4.447984	-8.689521	23682.2839	9.692506	7.400677	12.748103	15.795586	-5.270614	-7.846892	-15.008381	23515.5691	9.493635	7.601086	13.361462	16.281669	-5.450711	-8.139631	-15.455205	4855.4878	4.408983	1.833479	3.4834	5.445843	-1.226528	-2.083839	-3.992298	4256.2887	4.517471	1.498166	2.808868	4.365739	-1.037716	-1.714462	-3.657096	22233.8052	8.48278
37838.2842	9.899811	8.878316	11.498733	14.169169	-5.436612	-6.888225	-19.540974	41965.0357	11.188298	11.202191	15.742223	18.624803	-6.109263	-7.748956	-19.071317	6745.4294	3.21696	1.848045	3.384688	5.446419	-1.182229	-1.767462	-4.613948	6655.9725	3.147327	1.92938	3.673481	6.124163	-1.221101	-1.797672	-4.444555	3211.5854	3.153692	1.202675	2.849303	4.93842	-0.748834	-1.199661	-3.116145	2727.8385	3.151962	0.984338	2.21939	4.162843	-0.585366	-0.99933	-2.693052	9640.8855	4.061301
7206.794	2.189113	1.670564	2.207905	4.319596	-1.231863	-1.582208	-4.250547	12117.9663	3.166279	2.954572	3.862908	6.537376	-2.088719	-2.715061	-5.871183	13887.6491	5.855342	4.268908	7.068354	10.400786	-2.928736	-4.163381	-7.443314	13764.3706	5.725612	4.386781	7.237818	9.566527	-2.997075	-4.363472	-7.643615	3113.5082	3.19808	1.081421	2.081567	3.726025	-0.73419	-1.333186	-2.712333	2717.8384	3.238499	0.880407	1.712213	3.5011	-0.624354	-1.106737	-2.663362	12986.0718	5.171462
2566.9141	1.595203	2.015659	3.251012	5.241738	-0.261674	-0.629841	-2.919315	2976.518	1.695059	3.032236	5.13173	7.219633	-0.306814	-0.714834	-3.314225	48.8891	1.016282	0.471475	1.237218	3.01546	-0.074349	-0.342783	-2.89807	82.2517	1.026991	0.510994	1.40877	3.683324	-0.071591	-0.314173	-2.656783	99.3815	1.066396	0.525934	1.677544	3.164424	-0.053516	-0.312702	-2.398271	112.5475	1.089326	0.425884	1.249529	3.164264	-0.053204	-0.337201	-2.547819	274.1462	1.087968
1188.0715	1.296244	0.320576	0.595567	3.145634	-0.168095	-0.429776	-2.869841	1797.2251	1.446676	0.514915	0.866068	3.517529	-0.227603	-0.493294	-3.090378	2318.353	1.92574	0.930024	1.732414	3.728984	-0.314178	-0.657357	-3.647934	2324.2055	1.905512	0.970106	1.793209	4.224682	-0.318618	-0.645729	-3.183551	658.2694	1.488733	0.335999	0.872385	2.844954	-0.10452	-0.327524	-2.5336	535.5701	1.460751	0.286606	0.744023	2.99036	-0.09237	-0.339139	-2.594588	2243.9685	1.832155
42089.3364	11.942044	10.095596	13.543531	16.275411	-5.930403	-7.461749	-19.059801	46366.9102	12.75258	12.69647	18.371686	21.812729	-6.678885	-8.506544	-23.324015	7885.6497	3.824907	2.136371	3.920165	6.213155	-1.349038	-2.004132	-5.148264	7787.019	3.729139	2.205148	4.193423	6.519857	-1.368685	-2.085419	-5.51887	3584.8866	3.49641	1.338765	3.07981	5.191061	-0.821603	-1.321773	-3.221661	2997.5994	3.421063	1.088972	2.439349	5.187521	-0.649726	-1.066824	-2.592306	11257.915	4.847149
9777.0449	2.50556	2.541046	3.320305	5.227684	-1.648957	-2.102325	-5.123089	16011.6753	3.662691	4.606044	6.194675	9.398599	-2.785526	-3.596784	-7.55541	18385.8606	7.452256	5.880287	9.89684	12.109374	-4.013286	-5.758587	-9.685559	18172.1592	7.265146	6.03525	10.310567	13.602043	-4.13744	-6.137726	-10.038625	3945.0321	3.768524	1.429754	2.748234	4.413682	-0.981159	-1.746962	-3.551222	3457.6117	3.854053	1.16443	2.205464	4.294484	-0.827462	-1.395785	-3.728789	17238.292	6.556351
30647.2901	7.934047	7.089233	9.32533	11.758188	-4.368176	-5.519527	-14.790499	35517.6406	9.24457	9.367034	13.352735	15.984938	-5.212844	-6.598118	-16.803201	5030.4568	2.697533	1.438364	2.680715	6.668859	-0.88008	-1.334664	-3.969824	5009.4529	2.654533	1.506755	2.831703	4.981829	-0.908811	-1.350981	-4.306428	2642.0146	2.817961	1.026095	2.450524	4.486754	-0.627217	-1.037762	-2.516753	2229.8272	2.77411	0.847242	1.949448	3.661444	-0.496232	-0.857587	-2.515871	7460.3518	3.412047
12743.309	3.198034	3.388561	4.515308	7.03885	-2.102281	-2.636286	-6.560478	19945.6617	4.743419	6.001383	8.185534	11.778278	-3.463375	-4.397714	-9.263067	26402.853	10.59805	8.447418	15.075141	18.346992	-6.020719	-8.878685	-18.073102	26274.0115	10.358605	8.724632	15.949772	19.601972	-6.209011	-9.341252	-15.312405	5408.3746	4.941701	1.981621	3.898245	5.754772	-1.390907	-2.357798	-4.628063	4709.2178	5.003782	1.597254	3.206296	5.094305	-1.168542	-2.018112	-3.465845	24789.5015	9.253676
2447.1763	1.570698	1.968949	3.22122	5.585926	-0.260251	-0.599279	-3.233363	2967.916	1.702653	2.987299	5.140951	7.476762	-0.31012	-0.694337	-3.507407	29.8896	1.010081	0.43576	1.205339	3.27118	-0.072488	-0.355879	-2.484065	33.6599	1.011209	0.477452	1.271511	3.766527	-0.071782	-0.323393	-2.903228	122.335	1.084813	0.513044	1.65153	3.91719	-0.056267	-0.277983	-2.681697	105.0388	1.08464	0.410882	1.259888	2.940619	-0.045704	-0.27366	-2.18548	205.2788	1.066688
1099.2888	1.28195	0.304258	0.579995	3.744812	-0.148347	-0.370562	-2.637066	1699.3704	1.429944	0.475931	0.817208	4.313005	-0.212837	-0.465159	-3.097657	2306.8062	1.947851	0.979053	1.739035	4.292705	-0.307441	-0.687949	-3.107062	2285.469	1.909741	0.997467	1.851483	4.50039	-0.309409	-0.617798	-3.627061	596.7113	1.44931	0.351134	0.888831	2.679051	-0.111095	-0.364638	-2.399614	535.3457	1.477233	0.291286	0.732374	2.813696	-0.096102	-0.326897	-2.889368	2212.4365	1.837253
17157.0671	5.579111	3.976415	5.600011	8.101392	-2.246036	-2.935369	-8.330972	20870.7979	6.36773	5.557759	8.353785	11.119167	-3.054335	-3.934714	-9.209021	2508.2156	1.927259	0.802551	1.722233	4.450187	-0.435473	-0.779689	-3.242197	2538.2139	1.915905	0.851396	1.92363	4.132843	-0.454568	-0.771272	-2.937382	1487.0895	2.064339	0.689785	1.942745	4.576773	-0.344523	-0.667935	-2.364041	1271.0213	2.056462	0.561781	1.483953	3.673245	-0.285548	-0.547588	-2.57622	3899.4072	2.369991
5864.1851	2.219303	1.176056	1.550618	3.312689	-0.86474	-1.175109	-3.628621	9641.0957	3.085306	2.035415	2.624434	5.350912	-1.491502	-2.004807	-5.171275	8260.5601	4.282491	2.529756	4.076416	6.044302	-1.600963	-2.301691	-5.09211	8265.7546	4.195346	2.593356	4.146417	6.342005	-1.628371	-2.330763	-6.153364	2030.0491	2.503703	0.703547	1.491328	3.552002	-0.438285	-0.783182	-3.09182	1750.7036	2.518305	0.594966	1.199886	3.354946	-0.369242	-0.664321	-2.741355	7941.7543	3.886457
25642.1119	7.068399	5.774912	7.605875	9.667254	-3.597422	-4.653827	-11.274818	30304.5074	7.977122	7.835864	11.31075	14.262341	-4.564494	-5.789706	-12.313041	3951.8769	2.415426	1.118759	2.204334	4.672311	-0.694072	-1.108804	-3.931545	3979.6626	2.379387	1.16832	2.372849	5.018091	-0.720069	-1.145525	-3.668549	2171.5476	2.510187	0.851236	2.139613	4.024875	-0.505361	-0.87358	-2.794799	1862.4853	2.531678	0.707787	1.797061	4.053519	-0.428349	-0.721374	-2.405334	6051.9807	3.051326
12648.835	3.284856	3.351569	4.459095	6.922593	-2.010629	-2.660427	-6.881478	19801.2593	4.851199	5.967347	8.138867	11.58542	-3.365117	-4.336991	-9.216655	22045.5114	9.595833	7.187538	12.816707	15.432335	-4.971104	-7.419641	-13.916838	22039.1966	9.337834	7.381044	13.176875	16.124811	-5.117822	-7.719405	-13.886857	4724.2931	4.475083	1.701308	3.331589	5.420242	-1.180926	-1.977699	-3.483543	4092.6938	4.527714	1.384496	2.730371	4.368397	-1.003478	-1.693601	-3.556117	20857.6431	8.359902
37834.6733	9.772911	8.962162	11.60632	14.920701	-5.401375	-6.817532	-15.979988	43054.7154	11.071841	11.603686	16.419832	19.710551	-6.340199	-8.451848	-20.440321	6421.4956	3.311633	1.804195	3.393432	6.025384	-1.152815	-1.736135	-4.752464	6415.4111	3.219272	1.868379	3.462266	5.371073	-1.175348	-1.712272	-4.172689	3203.5829	3.21936	1.190331	2.689713	4.59712	-0.735238	-1.191826	-2.836528	2713.6104	3.242954	0.988643	2.350561	4.513488	-0.595434	-0.998458	-3.329205	9488.6421	4.194872
8030.3896	2.28105	1.771533	2.273527	4.356384	-1.373981	-1.793987	-4.402302	13758.9497	3.405416	3.209027	4.091066	6.821549	-2.349672	-3.11377	-8.464483	13293.1015	6.077908	4.223989	6.80398	9.210768	-2.830853	-4.228475	-8.069042	13271.0549	5.887159	4.302317	7.03798	9.400671	-2.888444	-4.317648	-7.910454	3078.0456	3.235775	1.034979	2.041375	4.228031	-0.720325	-1.237936	-3.462848	2643.5204	3.24442	0.863395	1.677872	3.368026	-0.610034	-1.098793	-2.91742	12722.9776	5.359139
40340.3447	10.068687	9.799191	13.001351	15.674571	-5.739292	-7.38403	-18.619445	46014.5332	11.239918	12.750912	18.446859	22.734274	-6.69364	-8.460058	-24.353336	7090.3845	3.569851	2.007129	3.678959	5.800592	-1.247507	-1.787105	-4.703758	7084.4807	3.475681	2.062491	3.973762	6.398679	-1.260924	-1.930556	-4.621627	3516.6078	3.462725	1.315268	2.882173	5.015419	-0.800926	-1.306951	-3.54807	2959.8855	3.423547	1.083545	2.421549	4.242398	-0.644572	-1.06369	-2.867861	10544.6902	4.584742
10176.1059	2.549817	2.490894	3.26628	5.445931	-1.74738	-2.343959	-5.584822	16996.7783	3.822786	4.54774	6.081333	8.656334	-2.995581	-3.907	-7.901887	17726.977	7.758914	5.822541	10.016477	12.497695	-3.974108	-5.828604	-10.618114	17741.0684	7.54786	5.919985	10.233696	12.98639	-4.056376	-5.969455	-10.271379	3933.0883	3.872659	1.374914	2.792462	4.468064	-0.967936	-1.65559	-3.497777	3407.7021	3.931135	1.12855	2.258145	3.752279	-0.824939	-1.363332	-3.423329	16965.5445	6.760081
30147.2837	7.640952	6.949149	9.074172	11.36903	-4.335483	-5.489858	-14.524111	35869.6089	8.892509	9.511598	13.748711	16.93351	-5.354099	-6.907109	-15.652423	4737.8276	2.710446	1.363214	2.522783	4.69774	-0.839816	-1.247993	-4.419943	4786.3489	2.666633	1.419014	2.758655	5.349964	-0.852843	-1.387182	-3.517509	2651.8473	2.870195	0.995273	2.365375	4.617787	-0.601152	-1.079954	-2.761227	2231.3688	2.856901	0.83334	1.955516	3.751702	-0.492674	-0.822259	-2.852216	7224.6054	3.446751
13899.9448	3.363742	3.767732	4.932404	7.261766	-2.277901	-2.868598	-7.593486	22084.2715	5.065769	6.795089	9.270254	13.232547	-3.79951	-4.927918	-10.352064	25969.9466	11.348997	8.48877	15.496655	18.632465	-6.00176	-8.879145	-14.94835	25975.7962	11.036627	8.707388	15.992103	20.854909	-6.140223	-9.153713	-17.380354	5414.5943	5.049662	1.964776	3.985217	5.676444	-1.373587	-2.408685	-4.892216	4733.2307	5.188583	1.596819	3.271678	4.81096	-1.175006	-1.985853	-3.787856	24572.6902	9.741797
35600.7724	9.183246	8.260343	10.826103	13.286326	-5.11553	-6.642828	-14.548167	41447.2114	10.546965	11.097529	15.966488	19.227172	-6.11775	-8.012146	-17.814632	5896.3113	3.151096	1.641954	3.104729	5.339993	-1.039342	-1.621679	-3.901952	5925.4194	3.097805	1.708834	3.157096	5.622153	-1.071594	-1.573053	-4.545381	3114.5482	3.218729	1.145945	2.583153	4.673875	-0.712754	-1.177081	-3.39131	2628.8334	3.19587	0.953044	2.1244	4.114154	-0.57283	-0.946687	-2.630769	8887.4983	4.06984
7931.5068	2.284672	1.72239	2.219543	5.580066	-1.350211	-1.808367	-3.936534	13549.0371	3.398773	3.117655	3.933639	6.6722	-2.334616	-3.03298	-6.497511	13284.0986	6.282436	4.183773	6.799873	9.40323	-2.84811	-4.147236	-7.349674	13308.6143	6.133533	4.271467	7.053357	9.518384	-2.911091	-4.255488	-7.164824	3068.4372	3.313376	1.025648	1.960156	4.112738	-0.717744	-1.277932	-3.307441	2665.4556	3.38467	0.848514	1.634251	3.491794	-0.612352	-1.031133	-2.971575	12778.6744	5.555132
2429.7041	1.551923	1.906115	3.138623	5.276912	-0.255851	-0.57834	-2.832317	2978.0659	1.664092	3.030779	5.165644	7.232781	-0.330099	-0.67097	-3.154234	49.3675	1.018675	0.416183	1.102176	3.553414	-0.074834	-0.318561	-2.856612	25.4207	1.00927	0.444223	1.218604	3.795228	-0.075599	-0.337546	-2.250678	111.3196	1.080025	0.474602	1.445811	3.500068	-0.048577	-0.261115	-2.12706	114.3826	1.098146	0.397423	1.172395	2.789472	-0.047504	-0.272915	-2.192627	222.3598	1.078174
1124.2622	1.281027	0.272652	0.578778	3.901712	-0.161959	-0.395182	-2.729542	1793.8536	1.433973	0.427819	0.759624	3.573528	-0.239532	-0.573544	-3.3598	2275.0747	2.071569	0.692817	1.27931	3.318319	-0.301599	-0.655127	-3.54624	2343.5103	2.062463	0.71853	1.356835	4.135241	-0.302727	-0.596937	-3.421041	636.8519	1.508699	0.262176	0.691438	3.230646	-0.107133	-0.41066	-2.441182	527.4	1.48985	0.230712	0.600002	2.610285	-0.094191	-0.345182	-2.458129	2331.8057	1.987872
40625.5347	11.67983	9.661515	12.917834	14.925964	-5.677814	-7.276821	-18.142047	46741.7154	12.564511	12.768874	18.540039	21.825715	-6.742969	-8.523424	-19.84053	7145.063	3.944986	1.941414	3.536845	6.530961	-1.23205	-1.79875	-4.472272	7118.9927	3.820289	1.996783	3.809184	6.109821	-1.242986	-1.850868	-4.505869	3523.4178	3.639763	1.278883	2.840626	5.373719	-0.80032	-1.304277	-2.765483	2968.6193	3.630308	1.053578	2.371741	4.35127	-0.642735	-1.043724	-2.932444	10667.0168	5.09094
10937.4458	2.625899	2.807827	3.696675	6.287669	-1.851876	-2.462652	-6.223274	18383.0117	4.030447	5.277578	6.853651	9.668909	-3.172971	-4.079117	-8.471466	17204.4551	8.094112	5.671125	9.57885	11.397735	-3.858525	-5.66882	-9.856077	17283.603	7.96651	5.802614	9.954078	12.949106	-3.942881	-5.843429	-9.089057	3886.8786	4.024832	1.380081	2.678658	5.105863	-0.952317	-1.620014	-3.290425	3363.8343	4.075767	1.122733	2.217427	4.042259	-0.813691	-1.417708	-2.76633	16602.8967	7.11058
30026.9839	7.590448	6.929865	9.177006	11.880636	-4.273023	-5.580429	-14.701253	36400.6563	8.935795	9.725926	14.092264	19.338321	-5.421189	-7.125178	-16.693907	4465.2683	2.77077	1.303846	2.440174	4.362182	-0.78349	-1.175391	-3.634181	4531.0176	2.739257	1.350337	2.555607	4.717551	-0.805691	-1.264914	-4.170691	2605.9156	2.961888	0.968197	2.238725	4.144882	-0.593576	-0.981459	-2.745124	2188.4685	2.918824	0.813654	1.924978	3.465389	-0.487208	-0.83218	-2.624963	7022.4177	3.571086
13668.0869	3.254751	3.758303	4.867605	8.237742	-2.268192	-2.91686	-6.717605	21805.916	4.936734	6.911659	9.475581	11.902329	-3.770853	-4.640132	-10.650854	24315.7459	11.884759	8.097323	14.583186	17.329915	-5.736534	-8.666214	-15.179646	24462.1819	11.486889	8.320202	15.004778	18.155301	-5.852241	-8.937533	-15.500478	5285.4801	5.271746	1.874169	3.828324	5.685483	-1.331861	-2.262794	-4.628108	4579.0523	5.358684	1.544823	3.170113	4.958997	-1.142663	-1.947413	-4.275327	23603.7869	10.240426
15955.1182	4.612109	3.668668	5.137283	7.781832	-2.154841	-2.89621	-7.676442	20818.4204	5.674715	5.54618	8.22922	11.244117	-3.139858	-4.128011	-10.324041	2090.135	1.860423	0.683657	1.447459	3.791452	-0.40143	-0.712542	-2.975241	2175.1628	1.860677	0.715554	1.567333	4.499212	-0.417319	-0.758056	-3.228525	1435.5646	2.108589	0.620296	1.701389	3.458479	-0.335308	-0.667197	-2.246162	1212.3041	2.092456	0.531701	1.396285	3.557584	-0.294733	-0.517435	-2.243391	3506.9627	2.318949
5370.0581	2.099421	0.983155	1.304558	3.322397	-0.830544	-1.241239	-3.781089	9293.791	2.969299	1.733717	2.281355	4.920047	-1.481137	-2.012417	-6.842	7628.6066	4.750395	2.183345	3.334239	5.263587	-1.470049	-2.157015	-4.796305	7704.4722	4.624342	2.231486	3.455159	5.529097	-1.495377	-2.140548	-5.113206	1950.6993	2.629423	0.60827	1.157828	3.374088	-0.405605	-0.746282	-2.609688	1687.6137	2.683123	0.516074	1.049467	2.877011	-0.352431	-0.632379	-2.606259	7621.3391	4.256533
24621.3721	6.823655	5.569014	7.36442	9.786696	-3.439846	-4.512738	-10.835581	30825.9882	7.809023	8.07136	11.768462	14.931819	-4.662256	-5.963315	-14.770277	3468.7195	2.502791	1.014623	1.933592	3.683119	-0.613491	-0.964463	-3.308721	3501.1402	2.432517	1.051234	2.026614	4.564923	-0.628722	-0.99559	-2.987212	2103.2482	2.628633	0.803823	2.04592	3.808457	-0.488421	-0.853589	-2.625467	1810.9457	2.66746	0.682288	1.733013	3.329624	-0.405563	-0.757599	-2.65954	5552.3535	3.163201
13620.5205	3.396852	3.621844	4.803469	7.725385	-2.176309	-2.90075	-7.567561	22018.5903	5.203549	6.730316	9.155168	12.545307	-3.709612	-4.831069	-11.865306	20541.2649	10.831872	6.883456	12.348218	15.343254	-4.788019	-7.063159	-14.899699	20671.0867	10.417036	7.078079	12.589994	15.293538	-4.880374	-7.526137	-12.743735	4635.8393	4.867053	1.630315	3.300171	5.138024	-1.140803	-1.918888	-3.853235	3999.7665	4.921206	1.342892	2.826983	4.798554	-0.975522	-1.656711	-3.622899	20139.4045	9.357068
16296.0425	4.743236	3.695089	5.164369	7.755779	-2.214828	-3.045818	-8.353278	21336.8213	5.794048	5.684297	8.789479	12.25803	-3.245239	-4.385452	-11.286016	2178.8093	1.924126	0.722249	1.568379	4.154424	-0.415497	-0.777532	-3.019072	2253.0046	1.911937	0.734366	1.715997	3.951202	-0.441739	-0.870396	-3.395708	1460.489	2.133467	0.639057	1.77303	5.032797	-0.343051	-0.601359	-2.868344	1258.2825	2.138835	0.547704	1.55643	4.403166	-0.294445	-0.604845	-2.91738	3582.4077	2.357294
5546.9092	2.144138	1.02386	1.463554	3.944785	-0.865899	-1.322505	-3.924695	9759.8477	3.06512	1.841547	2.484513	5.653662	-1.552169	-2.125442	-6.625151	7740.8624	4.871339	2.213097	3.378255	5.875548	-1.50802	-2.303331	-5.518435	7840.6223	4.735385	2.268885	3.528537	6.841259	-1.53345	-2.315992	-5.395199	2004.2913	2.681638	0.62303	1.251832	4.075342	-0.414512	-0.797055	-4.857945	1734.6818	2.73826	0.530231	1.068072	3.776645	-0.356384	-0.69589	-3.394353	7753.6709	4.351327
25065.0762	6.944805	5.670794	7.493748	11.189297	-3.524348	-4.910599	-14.796927	31544.2456	7.968733	8.285189	12.248064	16.738609	-4.808702	-6.788235	-21.966464	3631.4812	2.570956	1.08767	2.087964	5.131633	-0.646786	-1.136283	-3.842402	3718.4509	2.52836	1.108021	2.35612	5.397877	-0.676561	-1.145935	-4.438621	2176.6701	2.690919	0.826783	2.047298	3.865194	-0.509615	-0.950012	-3.379284	1852.6048	2.649132	0.708803	1.861147	4.679565	-0.430878	-0.883408	-3.376222	5806.8518	3.24345
13313.6856	3.357105	3.612415	4.740877	8.421267	-2.148598	-2.849353	-9.955934	22126.8955	5.244097	6.848159	9.350958	14.347203	-3.76034	-5.212512	-14.988678	20739.5527	10.92452	6.974177	12.408524	15.452772	-4.803964	-7.391901	-18.467062	20947.9665	10.599216	7.139967	12.753006	16.114309	-4.915708	-7.647687	-18.034194	4620.2308	4.742791	1.642069	3.398116	5.585327	-1.155548	-2.141801	-5.09937	4033.7181	4.897021	1.350136	2.841347	5.237457	-0.9905	-1.757632	-4.073154	20182.8013	9.316175
35178.2422	9.229926	8.408528	11.132252	14.669503	-5.023344	-6.882247	-19.233059	43525.1148	10.821353	11.933184	17.338674	22.280214	-6.511709	-8.818124	-31.111343	5747.2299	3.430211	1.642589	3.12194	7.546933	-1.025042	-1.741056	-4.638787	5834.4057	3.345681	1.692806	3.191957	5.582255	-1.039832	-1.629851	-4.48384	3128.1653	3.362869	1.1625	2.652112	5.696939	-0.727431	-1.267625	-3.148448	2663.4382	3.397094	0.98056	2.29516	4.53977	-0.586305	-0.995664	-3.880573	8925.3222	4.392292
7673.1709	2.207961	1.701927	2.387834	5.68428	-1.350553	-1.8359	-6.327271	14448.6411	3.495849	3.401041	4.392498	8.111402	-2.482558	-3.52814	-11.349329	12630.8977	6.756107	4.024028	6.540094	10.128245	-2.730075	-4.159873	-9.765802	12773.4182	6.568426	4.099184	6.780214	10.219535	-2.778837	-4.260671	-9.647375	3035.4313	3.419437	0.996829	2.09273	5.642165	-0.70288	-1.302188	-4.767424	2615.2945	3.468865	0.839059	1.736815	5.131873	-0.603175	-1.069095	-3.64724	12428.5843	5.924755
2228.4517	1.517962	1.751999	2.905618	6.071533	-0.254218	-0.792935	-5.35659	3105.1109	1.687021	3.109516	5.482902	9.227498	-0.355051	-0.971466	-4.562029	49.0617	1.020641	0.400417	1.159009	4.86617	-0.086023	-0.481278	-4.258338	42.5613	1.017078	0.426265	1.254578	4.64528	-0.090341	-0.423641	-3.471392	121.9602	1.092722	0.452104	1.484496	3.919422	-0.068956	-0.401405	-3.705313	122.4218	1.110539	0.388503	1.288453	3.027553	-0.058156	-0.415906	-3.42565	252.5429	1.096604
876.7458	1.235058	0.190521	0.487133	3.254396	-0.146174	-0.480163	-4.447892	1503.8999	1.363712	0.325724	0.743315	4.673458	-0.230563	-0.645152	-4.256938	2185.2135	2.191175	0.531331	0.945044	3.298099	-0.279176	-0.613504	-4.016048	2236.9328	2.151503	0.552924	1.004134	3.418826	-0.277902	-0.618585	-3.531943	611.2756	1.515427	0.205205	0.534921	2.774987	-0.101724	-0.415797	-2.880764	534.7123	1.536768	0.176364	0.527924	3.295444	-0.097343	-0.372021	-2.830408	2261.7749	2.074248
37442.0757	11.818312	9.029117	11.931169	14.699698	-5.12263	-7.246861	-26.773012	47998.4189	13.114542	13.31947	19.56991	24.225036	-7.008352	-9.902659	-42.73881	6912.4399	4.135575	1.912186	3.579924	7.064438	-1.202464	-2.085519	-6.034567	6949.4004	4.006587	1.964412	3.817295	6.214304	-1.22216	-2.082527	-6.990065	3564.7869	3.801257	1.280555	2.840511	5.67528	-0.789824	-1.346916	-5.125054	3006.0859	3.801405	1.072028	2.499552	5.269264	-0.65068	-1.206687	-5.100054	10601.9885	5.363048
9490.2842	2.365896	2.507654	3.576925	6.88712	-1.699602	-2.32869	-9.64321	18169.1436	4.003295	5.309672	7.208166	11.999847	-3.110422	-4.41491	-17.168374	16839.0474	8.589118	5.636046	9.740112	12.961182	-3.789133	-5.870076	-15.096443	16982.346	8.339404	5.740117	9.954512	13.038307	-3.896441	-6.268078	-14.951583	3834.4824	4.100074	1.349353	2.779058	5.832444	-0.941516	-1.751161	-4.077967	3323.7385	4.147696	1.114272	2.359449	4.899192	-0.803236	-1.438603	-4.558742	16306.3028	7.375277
27344.103	7.1976	6.379799	8.529247	12.723949	-3.839204	-5.333425	-19.714392	36918.0264	9.133052	9.940862	14.811651	19.661202	-5.575439	-7.726364	-25.966037	4441.855	2.837841	1.319583	2.598949	6.738623	-0.791147	-1.473822	-7.299516	4521.3335	2.802113	1.36877	2.608281	7.302438	-0.814568	-1.33888	-5.410168	2622.2768	2.986379	0.979457	2.331276	4.850761	-0.618731	-1.172084	-4.734964	2212.1536	2.976629	0.84146	2.027293	5.659424	-0.508573	-0.985892	-3.797833	7052.9712	3.67353
13390.2637	3.198698	3.419342	4.659657	8.253412	-2.281391	-3.327885	-11.7447	24421.8828	5.471831	7.047392	9.618225	14.218935	-4.242722	-5.906774	-19.622389	24567.2886	12.377147	8.241884	15.151588	20.621721	-5.8018	-9.245427	-23.885093	24786.3493	12.080918	8.42948	15.582442	19.502669	-5.923367	-9.222469	-21.804629	5342.352	5.361128	1.872917	4.053474	6.82114	-1.352006	-2.425787	-5.959426	4646.4382	5.468433	1.54309	3.37346	7.048274	-1.151108	-2.237631	-4.6382	23892.0544	10.649897
26986.6485	7.270607	6.19615	8.154954	11.760198	-3.809169	-5.246276	-18.424562	37123.2646	9.236821	9.878246	14.417157	20.075171	-5.597287	-8.016807	-27.937223	4475.8071	2.845944	1.298742	2.502929	5.925608	-0.812973	-1.405095	-5.707314	4557.5867	2.797727	1.357949	2.64002	6.346463	-0.817049	-1.377677	-5.467267	2637.7058	2.996489	0.979711	2.401654	5.784625	-0.609254	-1.191319	-4.935494	2233.7293	2.997704	0.834119	2.01329	4.933708	-0.505244	-1.039307	-4.448907	7109.2221	3.70845
12512.3208	3.071398	3.449561	4.60265	7.998031	-2.127178	-3.013517	-12.293497	23015.2993	5.232641	7.315094	9.944285	14.061239	-3.928519	-5.601847	-17.808311	24531.8226	12.416654	8.289666	15.401546	20.325524	-5.794779	-8.901527	-21.026214	24656.0213	12.092671	8.498095	15.755852	18.879239	-5.942536	-9.390028	-24.434567	5319.8883	5.367635	1.87934	3.99304	6.772148	-1.342288	-2.392927	-5.523125	4545.5169	5.316145	1.544989	3.379724	5.984557	-1.148668	-2.111635	-6.290401	23614.8167	10.564331
14043.79	4.364068	3.200786	4.540699	8.224491	-1.904845	-2.7914	-9.651344	20962.6871	5.748327	5.612646	8.422965	13.296346	-3.203227	-4.568606	-16.75193	2140.6616	1.886354	0.695588	1.62439	4.465424	-0.414409	-0.880502	-4.458506	2156.6389	1.844452	0.728747	1.75988	5.054454	-0.439959	-0.942648	-3.847614	1469.4398	2.118933	0.636476	1.770457	4.736144	-0.348643	-0.749871	-4.724393	1250.1907	2.122532	0.536994	1.531119	3.804421	-0.316722	-0.710525	-3.696443	3556.6543	2.335803
4605.2539	1.979774	0.847274	1.312122	6.143685	-0.76985	-1.19248	-4.242384	9125.5967	2.965362	1.688943	2.362998	6.02995	-1.482079	-2.194222	-7.297793	7948.1919	4.988577	2.25596	3.600562	7.34959	-1.529728	-2.509044	-7.033877	8048.7752	4.850712	2.316298	3.67735	7.498347	-1.572396	-2.391853	-6.083903	2009.0753	2.677613	0.623173	1.322609	4.88535	-0.443344	-0.881746	-4.96008	1685.6051	2.595425	0.541764	1.133468	3.887234	-0.368585	-0.868191	-3.940048	7879.461	4.393742
21910.4956	6.648345	4.904501	6.572502	10.569241	-2.981418	-4.449076	-15.134307	30965.3716	8.035605	8.156953	11.996607	16.012357	-4.71997	-6.476728	-21.804875	3474.5242	2.481652	1.036656	2.198714	5.490236	-0.620252	-1.194522	-5.467972	3554.3254	2.429866	1.069672	2.20253	5.865741	-0.648596	-1.092008	-5.541587	2131.2094	2.597714	0.819343	2.088449	5.509617	-0.509109	-1.066734	-4.350814	1816.8804	2.63608	0.700598	1.819295	5.848912	-0.416276	-0.822377	-4.198128	5648.6128	3.198942
11913.8706	3.127685	3.193905	4.2602	7.472709	-1.960139	-2.677458	-12.128159	22142.9805	5.333953	6.761752	9.253377	15.28542	-3.700041	-5.073137	-21.391653	20776.9133	10.986703	7.107618	12.902584	16.769092	-4.803802	-7.637574	-20.650439	21031.2476	10.609709	7.286889	13.307591	17.829378	-4.893744	-7.667837	-17.870418	4629.2591	4.773953	1.650615	3.459753	6.477259	-1.140293	-2.023929	-5.893271	3985.2541	4.839903	1.374064	2.987832	5.566485	-0.985266	-1.849985	-5.027885	20200.3206	9.438447
31035.8242	8.661016	7.285752	9.811452	13.957291	-4.328303	-6.63618	-25.298287	43087.566	10.895021	11.690003	16.990492	22.688954	-6.439592	-8.831705	-40.837196	5699.6704	3.364157	1.607772	3.148832	7.019262	-1.009035	-1.722562	-6.365272	5795.7332	3.329657	1.64573	3.22763	6.657392	-1.01934	-1.737811	-5.887804	3131.6272	3.35953	1.1381	2.655124	5.813354	-0.718534	-1.250653	-4.514622	2613.3833	3.288952	0.95684	2.209387	5.61924	-0.596047	-1.088944	-4.835546	8828.3762	4.370067
7123.5605	2.088021	1.550064	2.124125	5.477992	-1.314154	-1.811833	-5.130227	15141.9653	3.642183	3.486946	4.638781	9.719877	-2.593286	-3.534252	-9.436923	12810.1828	6.732505	4.107845	6.817601	10.301356	-2.747642	-4.103423	-9.286149	13010.4123	6.647496	4.200764	6.939535	10.124872	-2.814775	-4.267369	-8.530948	3026.2036	3.427628	1.022101	2.052807	5.093496	-0.711697	-1.284568	-3.2151	2648.2091	3.493375	0.845809	1.830937	4.628274	-0.607214	-1.0486	-2.941379	12560.8024	5.946586
1928.7417	1.447261	1.563874	2.600274	5.002334	-0.24851	-0.731218	-4.868786	3059.9467	1.669884	3.101362	5.344337	8.219606	-0.346023	-0.923247	-6.208335	31.511	1.01297	0.410251	1.145145	3.758802	-0.088107	-0.608709	-3.877041	28.4221	1.01124	0.418332	1.11132	3.507006	-0.097895	-0.513817	-5.014031	128.0625	1.096231	0.451358	1.468774	3.953975	-0.06137	-0.504056	-3.66403	124.8934	1.111817	0.398388	1.203109	3.865676	-0.063365	-0.457384	-4.269759	214.4531	1.080528
896.3738	1.249087	0.207626	0.785136	5.80547	-0.157477	-0.614283	-4.867431	1701.1108	1.412802	0.361244	0.891942	6.310923	-0.262012	-0.733072	-5.798942	2233.7815	2.20416	0.521625	1.048488	5.050024	-0.305446	-0.911446	-5.092881	2261.1378	2.158836	0.539803	1.083286	5.327467	-0.310136	-0.859461	-5.129472	635.6691	1.53471	0.207199	0.742763	4.873475	-0.122661	-0.508144	-4.518781	547.4384	1.548676	0.19157	0.792933	4.925737	-0.115465	-0.507105	-3.451686	2336.0508	2.111666
34635.3975	11.317051	8.241795	11.127103	15.306854	-4.678968	-6.626159	-26.291896	47700.1286	12.891135	13.228553	19.581438	25.36536	-7.045148	-10.260897	-41.872721	6740.6826	3.994525	1.874378	3.559322	6.766885	-1.167174	-1.965065	-6.989095	6813.1753	3.942938	1.909571	3.660261	8.039266	-1.191801	-1.896419	-6.34692	3509.775	3.716892	1.265567	2.899231	6.705354	-0.78802	-1.394909	-5.167137	2983.8269	3.748423	1.067028	2.465588	5.358755	-0.650718	-1.133161	-4.884096	10415.6086	5.242354
9591.7456	2.374107	2.471781	3.355614	6.532846	-1.721016	-2.475861	-8.424396	19815.9111	4.278225	5.722456	7.730211	12.257702	-3.378258	-4.640872	-16.654932	16977.3741	8.497343	5.708232	9.928902	13.750707	-3.81376	-5.94178	-12.817284	17126.5469	8.360074	5.863734	10.058602	13.40689	-3.912334	-5.934809	-14.523861	3885.7367	4.13318	1.361794	2.773889	5.011542	-0.939439	-1.649121	-4.708664	3347.3121	4.162868	1.130839	2.379282	4.530019	-0.8074	-1.50781	-4.340352	16483.7658	7.431101
32816.999	8.365585	7.887529	10.745429	15.14066	-4.532074	-6.353493	-23.106596	46114.5351	11.071021	12.925727	19.24384	26.953844	-6.85844	-9.442197	-39.949749	6285.7011	3.60561	1.76768	3.386863	6.377716	-1.098339	-1.758699	-7.786468	6278.0274	3.473604	1.827841	3.597605	7.252543	-1.106885	-1.704069	-6.862169	3425.376	3.561092	1.244505	2.876745	5.717089	-0.76227	-1.325468	-5.798645	2907.2981	3.642347	1.050572	2.437798	5.866408	-0.648961	-1.091177	-4.594552	9725.6272	4.662784
9334.9585	2.343902	2.191784	2.864554	6.140788	-1.692972	-2.505778	-10.390371	19231.123	4.200739	4.997853	6.631332	12.65249	-3.364475	-5.019166	-16.616761	16966.77	8.540703	5.651598	9.718695	14.247316	-3.855795	-6.075202	-15.354121	17163.5271	8.154165	5.770106	10.056906	12.897278	-3.951298	-6.178142	-14.117494	3912.7996	4.14509	1.336628	2.735938	5.633114	-0.938537	-1.735899	-4.336294	3352.4367	4.158797	1.109569	2.326881	5.217023	-0.820262	-1.532728	-4.806155	16589.5542	7.354742
25168.8755	6.567046	5.7393	7.629859	10.369924	-3.515772	-4.721282	-18.36409	36517.6469	8.791896	9.849496	14.366642	17.990591	-5.524492	-7.435049	-23.112095	4252.5583	2.746805	1.241685	2.361387	4.720135	-0.753821	-1.314302	-5.862133	4338.8474	2.698404	1.285795	2.413848	4.59016	-0.774137	-1.27455	-4.288802	2597.4526	2.963541	0.956591	2.21618	4.491936	-0.587028	-1.077918	-3.400675	2197.8064	2.944907	0.809973	1.958651	3.729161	-0.501768	-0.937101	-3.449797	6859.3665	3.562903
13135.916	3.137198	3.484811	4.804715	8.615339	-2.217877	-3.131873	-9.485232	25317.0952	5.606478	7.675833	10.787097	16.84239	-4.365021	-5.960941	-17.789471	24592.8154	12.338386	8.286337	15.487118	18.670854	-5.81864	-9.194393	-17.130682	24875.9817	11.956986	8.498402	15.798013	19.905805	-5.938607	-9.142047	-16.777646	5343.6118	5.347594	1.888929	4.041857	7.124998	-1.342831	-2.291368	-5.259866	4652.8326	5.481421	1.559619	3.413941	6.01094	-1.162688	-1.914469	-3.923841	23869.7773	10.497618
1721.6816	1.402224	1.453205	2.51878	5.64932	-0.238554	-0.63364	-4.343466	2950.1494	1.652289	3.038586	5.324935	8.679834	-0.348526	-0.827599	-5.103824	18.7693	1.007851	0.387021	1.102507	4.159824	-0.094499	-0.364362	-3.004149	16.9028	1.006667	0.408985	1.234987	4.055685	-0.091593	-0.488162	-3.419245	106.5374	1.080677	0.454443	1.487428	3.458536	-0.065325	-0.42041	-3.037539	118.0794	1.10585	0.388727	1.20517	3.577231	-0.061858	-0.330082	-2.998925	172.2666	1.064643
779.4495	1.221065	0.180397	0.487236	3.003074	-0.147334	-0.456524	-3.618935	1464.0495	1.360106	0.313283	0.72175	4.12044	-0.232542	-0.524373	-3.822824	2223.4767	2.208278	0.508917	0.921217	3.555289	-0.286212	-0.655398	-3.708822	2273.1164	2.174759	0.527619	0.97024	3.77638	-0.304404	-0.691716	-4.193843	571.464	1.491031	0.192567	0.477632	3.478845	-0.128581	-0.582302	-4.165469	557.5871	1.561505	0.173837	0.496994	3.029856	-0.106155	-0.369997	-2.889467	2334.3711	2.118087
14416.1797	5.448328	3.226946	4.61776	7.905297	-1.772669	-2.357051	-6.957984	21742.1079	6.604483	5.819295	8.829599	12.672477	-3.23561	-4.339258	-11.528451	2242.9319	2.006775	0.734967	1.775213	5.080322	-0.392333	-0.735814	-3.49405	2313.0445	1.986881	0.763203	1.648159	4.94774	-0.408781	-0.684721	-4.111713	1483.9425	2.131233	0.652294	1.820509	3.933607	-0.341125	-0.628609	-2.45928	1268.5314	2.154399	0.549758	1.535838	4.594742	-0.285394	-0.603883	-2.119785	3733.6313	2.53238
5447.625	2.168759	1.049211	1.460957	4.310655	-0.856864	-1.25804	-4.657242	11102.0093	3.42495	2.199379	2.880691	5.458411	-1.713173	-2.290184	-6.748432	8260.9073	5.166042	2.355707	3.600901	6.4427	-1.583766	-2.346833	-5.844853	8398.5317	5.032263	2.413868	3.722643	5.757503	-1.628461	-2.409548	-4.825882	2076.6746	2.692986	0.651871	1.271933	4.02337	-0.434956	-0.791066	-2.944579	1783.9065	2.738755	0.548103	1.037228	3.369837	-0.366691	-0.825547	-3.785245	8210.9468	4.604562
20866.2812	6.384811	4.703798	6.273757	9.306524	-2.788793	-3.666013	-10.703778	31136.2212	7.950611	8.178125	12.024545	16.204883	-4.720699	-6.350904	-15.992959	3533.0515	2.479907	1.024695	2.029039	4.359333	-0.61719	-1.030867	-4.002364	3624.2869	2.448241	1.053122	2.09371	4.25236	-0.640032	-1.044381	-4.722159	2154.7581	2.585971	0.820472	2.023408	4.476299	-0.496501	-1.006744	-3.612743	1824.6262	2.583249	0.690231	1.713058	4.311381	-0.425278	-0.768026	-3.045075	5717.397	3.173898
11345.1172	3.023392	3.139679	4.223168	8.304372	-1.848714	-2.571437	-8.330492	21770.6929	5.263877	7.032132	9.514987	14.043785	-3.632161	-4.618042	-12.129487	21022.9961	11.070472	7.249792	13.160118	17.258179	-4.787106	-7.278423	-14.895977	21111.9326	10.669001	7.423121	13.696604	17.69204	-4.866627	-7.532271	-14.525872	4647.4875	4.776809	1.685957	3.612265	6.238765	-1.136239	-2.016493	-3.739485	4006.0236	4.830618	1.37761	3.06338	6.247437	-0.962993	-1.618514	-3.236756	20118.6357	9.288877
30005.4882	8.490188	6.99828	9.208933	11.415305	-4.091045	-5.444337	-18.145075	43450.7783	11.249367	11.785362	16.923031	21.069688	-6.428495	-8.349392	-27.408188	5766.7236	3.387252	1.627619	2.94823	5.649812	-1.003165	-1.587147	-4.532895	5853.2587	3.323784	1.657685	3.172249	5.077377	-1.020845	-1.628274	-5.295328	3170.3057	3.359671	1.148186	2.592643	4.897939	-0.718112	-1.194431	-3.9292	2662.536	3.330765	0.963246	2.189002	5.005862	-0.590778	-1.060666	-3.178324	8966.0539	4.424317
6750.8706	2.010093	1.448726	1.969614	4.756756	-1.276849	-1.728448	-6.312162	14259.1578	3.512596	3.253554	4.142635	8.138361	-2.443844	-3.299555	-10.438811	12858.9182	6.822728	4.12452	6.783206	9.568008	-2.735264	-4.191683	-9.024811	12983.2398	6.605097	4.221927	6.987138	10.956614	-2.789671	-4.287116	-9.969054	3022.0237	3.409146	1.013199	1.997367	4.078481	-0.686891	-1.227081	-3.410314	2608.6411	3.470474	0.848316	1.714132	4.154132	-0.591744	-1.062892	-3.862637	12516.5022	5.904894
1925.8784	1.446701	1.58517	2.765036	6.632678	-0.243027	-0.712741	-4.220882	3137.0122	1.705915	3.103922	5.429296	9.557235	-0.341721	-0.84763	-4.997348	13.333	1.005497	0.415517	1.146431	4.018082	-0.091265	-0.456318	-3.725499	17.9697	1.007048	0.428171	1.297508	4.930608	-0.085374	-0.473321	-3.173189	102.6528	1.075908	0.471453	1.498462	4.665436	-0.061899	-0.473463	-3.899165	118.6212	1.104859	0.39922	1.253254	4.019188	-0.05717	-0.366589	-3.415078	206.9775	1.077653
764.9832	1.213217	0.187315	0.711963	4.200984	-0.157734	-0.625907	-2.82427	1474.3501	1.363877	0.317821	0.816611	5.669749	-0.241626	-0.732104	-5.052394	2264.4802	2.237304	0.511845	1.020526	4.806443	-0.295815	-0.65946	-4.638126	2330.9802	2.206398	0.547312	1.079678	4.052418	-0.300794	-0.694897	-5.162301	624.473	1.510974	0.202388	0.630772	3.461044	-0.117749	-0.4427	-3.864194	560.4223	1.56548	0.186321	0.602688	3.132465	-0.103236	-0.420837	-3.617671	2385.0784	2.139258
35175.572	11.568261	8.380335	10.989199	14.097325	-4.704299	-6.528306	-22.22086	47849.5952	13.370197	13.289626	19.672505	23.791438	-6.959177	-9.726754	-39.065253	6785.9997	4.03373	1.877794	3.560178	5.614111	-1.172403	-1.751656	-6.840686	6867.5176	3.961042	1.933322	3.666495	7.27861	-1.185587	-1.737747	-6.34366	3590.1155	3.759121	1.27686	2.861254	6.28896	-0.786372	-1.368199	-5.336163	2961.0842	3.645347	1.066992	2.367327	4.691935	-0.636195	-1.217419	-4.144039	10479.4333	5.313059
10023.6264	2.450936	2.529373	3.304092	6.458713	-1.774232	-2.523107	-10.78591	19586.4771	4.29153	5.574671	7.411232	11.135705	-3.360943	-4.750138	-17.130884	17215.438	8.716455	5.824684	10.239224	15.407887	-3.885275	-5.997754	-16.581345	17265.5227	8.396985	5.967002	10.363944	13.287167	-3.957536	-6.308841	-14.657255	3897.6781	4.078849	1.392715	2.850208	6.838385	-0.954503	-1.705831	-4.146564	3360.1977	4.158995	1.148174	2.600455	4.896794	-0.820873	-1.478036	-5.259591	16589.2944	7.446409
25924.5371	6.883513	6.023923	7.991257	12.129052	-3.646454	-5.159118	-19.851834	37096.9029	9.230347	10.017516	14.746846	21.140532	-5.625446	-8.055872	-29.416554	4361.539	2.759266	1.30594	2.777614	6.882445	-0.78293	-1.371722	-6.487497	4474.4329	2.739757	1.353062	2.72444	6.110123	-0.79981	-1.225731	-7.156281	2685.3498	3.00716	1.001753	2.359478	7.381805	-0.616845	-1.07345	-4.467145	2228.6949	2.95444	0.86252	2.091564	5.334911	-0.517447	-1.011481	-5.32384	7116.5161	3.674646
13438.1573	3.224052	3.41327	4.515903	8.404	-2.295094	-3.329011	-11.754171	25160.1064	5.654917	7.296303	10.073083	15.724937	-4.389533	-6.685335	-22.899826	24796.4829	12.445001	8.346048	15.849699	20.689348	-5.85487	-9.328565	-23.549769	24928.188	12.193071	8.560638	16.131841	22.487927	-6.008586	-9.723252	-23.68839	5384.3045	5.325017	1.885644	4.176529	8.4866	-1.342612	-2.39323	-5.953412	4641.5434	5.40899	1.553935	3.486133	7.249063	-1.151611	-2.058733	-5.077617	23939.3747	10.593309
13462.0283	4.131665	3.068865	4.298117	8.075477	-1.750449	-2.945042	-10.110802	21139.4546	5.666926	5.630835	8.486374	13.883669	-3.257233	-4.707641	-14.709845	2064.4844	1.846182	0.691476	1.631666	4.82589	-0.407041	-0.871244	-4.137809	2141.8282	1.845264	0.718727	1.691763	5.846715	-0.414042	-0.89344	-5.223185	1429.8439	2.044172	0.636304	1.81997	5.605431	-0.346759	-0.728708	-4.27798	1276.4797	2.147794	0.546348	1.693664	4.593042	-0.295398	-0.7702	-4.04006	3579.7012	2.333852
6191.895	2.180555	1.168296	1.655928	6.218929	-0.961887	-1.568504	-6.230405	10179.4991	3.190198	1.927292	2.513393	6.816165	-1.614821	-2.479551	-9.045488	8196.3407	5.11407	2.361804	3.61527	8.196912	-1.574578	-2.576936	-7.997345	8334.956	4.990807	2.426186	3.972148	7.462057	-1.614479	-2.485561	-6.171874	2046.8594	2.66256	0.647821	1.356884	4.782804	-0.432459	-0.983648	-4.153061	1750.0605	2.725378	0.54833	1.29247	5.16725	-0.369631	-0.847112	-3.941631	8194.1843	4.569864
26498.7397	6.697983	6.080907	8.336219	12.781017	-3.881748	-5.566535	-16.769003	31019.5943	7.958449	8.224551	12.188809	18.522414	-4.761363	-6.931293	-19.074813	3417.4341	2.432377	1.038139	2.06331	5.552139	-0.638389	-1.190566	-4.516255	3484.4089	2.39065	1.072501	2.200213	6.069177	-0.637972	-1.141013	-5.653698	2149.1366	2.574286	0.830602	2.212442	6.984894	-0.494895	-0.925787	-3.278689	1804.9746	2.605006	0.69579	1.869854	5.722695	-0.414488	-0.77387	-4.05841	5576.5437	3.109917
16884.1421	4.060106	4.450686	5.907622	11.238276	-2.637406	-3.733762	-10.811489	23868.5532	5.692478	7.254499	9.927586	15.198379	-4.011999	-5.814268	-15.61026	21292.0195	11.257709	7.291629	13.359445	16.859701	-4.8522	-7.460379	-14.75501	21583.6897	11.036793	7.486059	13.649558	16.961371	-4.976957	-8.033446	-15.660262	4706.4744	4.781791	1.674508	3.536053	6.951671	-1.137914	-1.963384	-4.108566	4080.8417	4.979856	1.364358	2.909237	4.852464	-0.972755	-1.671686	-3.700505	20467.0703	9.524935
38920.773	9.362162	9.21762	12.067035	16.632999	-5.812656	-7.381319	-20.654008	43105.6509	10.794736	11.788071	17.019663	22.041584	-6.46413	-8.562429	-21.386848	5570.594	3.310858	1.557934	2.900142	5.396509	-0.972734	-1.486099	-5.085358	5681.1313	3.262088	1.610438	3.005806	5.689869	-0.989706	-1.476371	-4.258989	3125.8608	3.296828	1.130966	2.522104	4.603998	-0.700162	-1.100569	-3.594611	2622.7412	3.33134	0.937831	2.171908	4.301604	-0.565029	-1.021023	-3.642114	8768.4858	4.306532
9982.8286	2.611363	2.151659	2.703067	5.102422	-1.62282	-2.222403	-6.059501	15405.0386	3.713555	3.618811	4.577136	7.866445	-2.610029	-3.438146	-11.329166	13008.7906	6.914613	4.187712	6.878043	9.70216	-2.784207	-4.156168	-7.885617	13196.3472	6.720251	4.319227	7.041493	9.412196	-2.867468	-4.286368	-7.86293	3059.6846	3.418086	1.029688	2.005226	4.346192	-0.704015	-1.23023	-3.880146	2656.1806	3.566658	0.857098	1.643649	3.846777	-0.598236	-1.087225	-3.079152	12703.7031	5.991789
17569.1709	4.766826	4.133229	5.775396	8.528518	-2.445323	-3.398232	-9.9079	21361.6841	5.757014	5.759308	8.705813	13.410299	-3.262653	-4.488263	-12.734992	2125.5908	1.879018	0.702618	1.464668	3.924303	-0.404519	-0.833242	-3.965318	2218.1057	1.88096	0.734167	1.61258	3.990778	-0.418245	-0.71952	-2.885111	1499.234	2.113629	0.636159	1.757016	3.50149	-0.345127	-0.6543	-2.86605	1271.8471	2.153836	0.534445	1.468153	3.889485	-0.289599	-0.537858	-2.582379	3669.8098	2.385628
6019.0132	2.202129	1.125876	1.512158	6.467779	-0.914752	-1.473366	-5.932929	9535.9019	3.069244	1.805258	2.357295	5.56962	-1.523186	-2.313893	-7.322409	8228.2584	5.176128	2.351872	3.592939	7.629162	-1.566065	-2.61554	-9.354515	8340.0786	4.981012	2.419032	3.821184	7.645591	-1.605064	-2.569343	-7.29962	2054.165	2.686756	0.647818	1.263205	4.581855	-0.439797	-0.919287	-3.724281	1748.8464	2.744878	0.536191	1.132857	4.813708	-0.375212	-0.740841	-4.273703	8060.1016	4.493457
26915.2578	7.01431	6.235656	8.578937	14.000438	-3.946595	-5.562092	-22.152788	31132.3536	8.159438	8.289887	12.238794	18.788644	-4.786106	-6.588456	-22.323455	3449.327	2.452274	1.038892	2.231652	5.636606	-0.609208	-1.191148	-4.806505	3507.2046	2.395492	1.06853	2.280056	6.110981	-0.644117	-1.146669	-4.478614	2162.4516	2.60352	0.840499	2.190331	5.334945	-0.51237	-0.94989	-4.889294	1839.8933	2.679255	0.70064	1.803774	4.32223	-0.412738	-0.831307	-3.547949	5631.7261	3.156844
16574.2524	4.002021	4.176273	5.478373	8.61578	-2.621956	-3.357259	-8.92099	23362.5922	5.624595	6.808679	9.180186	13.062684	-3.936961	-5.255932	-12.75077	21043.2113	11.357317	7.249935	13.362685	17.299529	-4.814818	-7.289779	-14.051954	21409.9915	10.886338	7.455595	13.632112	18.752697	-4.940082	-7.674694	-14.606783	4692.8434	4.754687	1.671111	3.612819	7.018863	-1.127929	-1.909812	-3.977566	4066.4733	5.042144	1.364079	2.972227	6.358022	-0.978538	-1.682595	-4.030466	20411.8643	9.59313
39154.2559	9.359488	9.362704	12.277222	15.914118	-5.828119	-7.879427	-30.768586	43139.3471	10.674989	11.83054	17.511027	21.315676	-6.488549	-9.301345	-32.226276	5586.2281	3.310612	1.567187	2.889231	5.829568	-0.98558	-1.676203	-6.307551	5716.8477	3.274925	1.612384	2.970176	5.480524	-1.011501	-1.690594	-5.484445	3167.9228	3.333496	1.132973	2.607163	5.215753	-0.709615	-1.297156	-4.698425	2620.2378	3.334129	0.940572	2.098609	4.93086	-0.562404	-1.123587	-4.739987	8768.1609	4.283794
10435.2778	2.681495	2.228843	2.811007	5.642689	-1.695172	-2.3618	-10.400676	16060.8213	3.839259	3.723246	4.655501	7.927725	-2.716144	-3.686161	-10.753069	13305.3489	6.950197	4.302117	7.200397	10.334433	-2.82681	-4.319226	-10.094426	13481.373	6.76597	4.398813	7.34585	11.18214	-2.90086	-4.540444	-10.319282	3113.0319	3.419099	1.048763	2.067717	4.262742	-0.70295	-1.237301	-4.282474	2729.464	3.646084	0.872209	1.711273	3.861946	-0.603053	-1.092884	-3.956594	12943.1218	6.011995
2583.5938	1.551973	2.110734	3.48025	5.548287	-0.281557	-0.571186	-3.001547	3005.2426	1.663262	3.084295	5.417652	8.014007	-0.337235	-0.682634	-4.000748	23.2083	1.009261	0.399408	1.102841	3.157037	-0.073977	-0.348693	-3.038127	2.3369	1.000889	0.425771	1.153323	3.099683	-0.077957	-0.29669	-2.722688	114.4222	1.081377	0.46719	1.455789	3.684485	-0.052833	-0.253104	-2.457078	123.6978	1.108784	0.38349	1.200627	3.237997	-0.049099	-0.300454	-2.537558	210.4991	1.076624
1080.1856	1.258122	0.219579	0.455353	3.314154	-0.162195	-0.495847	-2.885845	1657.116	1.411199	0.322756	0.67769	3.796811	-0.23026	-0.541615	-3.247892	2350.3152	2.240279	0.516854	0.88527	3.408975	-0.295446	-0.629848	-3.130131	2424.2065	2.230806	0.534817	0.899037	3.53092	-0.306814	-0.590973	-2.84737	670.0971	1.535166	0.196265	0.569624	2.577128	-0.104035	-0.363714	-2.757642	556.1526	1.545758	0.165191	0.444261	2.701455	-0.092385	-0.320932	-2.498912	2464.1021	2.141002
44046.1216	11.911443	10.733672	14.130298	16.990738	-6.391803	-8.315635	-22.128125	47622.9827	13.220441	13.18681	19.470366	22.487713	-6.924398	-9.027427	-21.733094	6766.2109	3.960439	1.89064	3.472511	5.469109	-1.153331	-1.707641	-4.033159	6837.574	3.850063	1.934534	3.554017	5.981637	-1.174388	-1.736824	-3.943374	3576.6112	3.685083	1.287418	2.889529	5.236737	-0.781719	-1.212437	-3.598658	2986.5829	3.744892	1.04947	2.319171	4.405954	-0.612174	-0.982352	-2.48826	10461.6406	5.203882
14684.7959	3.275851	3.588572	4.575865	6.706233	-2.354272	-3.023831	-6.817608	21186.4751	4.565619	5.897153	7.703345	10.907101	-3.595336	-4.513209	-10.88115	17646.6094	8.758463	5.950874	10.356781	12.84393	-3.918519	-5.78684	-10.278642	17819.1718	8.586643	6.100808	10.599961	12.826497	-4.019397	-6.02051	-10.411555	3980.6335	4.089319	1.397103	2.775831	4.602485	-0.93688	-1.602749	-3.616238	3735.2624	4.490018	1.138063	2.350642	4.06911	-0.86189	-1.389185	-2.808254	16959.6386	7.576505
33980.5776	7.899697	7.95398	10.417083	13.438326	-5.085383	-6.523403	-15.851485	37045.8145	9.035128	9.960138	14.7706	18.763539	-5.574696	-7.354631	-17.540521	4401.9077	2.770659	1.28158	2.372762	5.069517	-0.761905	-1.171922	-3.772114	4485.8643	2.709518	1.314373	2.45797	5.022644	-0.783413	-1.189239	-3.402944	2647.0398	2.899999	0.977929	2.260824	4.179848	-0.601079	-0.98961	-2.754841	2252.1918	2.938575	0.82578	1.978803	4.096922	-0.497173	-0.857969	-3.208085	7068.5496	3.596748
20190.9097	4.395704	5.252606	6.789445	9.89451	-3.23505	-4.10934	-12.425171	26757.2202	5.949695	8.077206	10.948489	14.521273	-4.57731	-6.047274	-13.250831	25115.7998	12.488735	8.608261	16.31438	19.274727	-5.873834	-9.117872	-17.086184	25445.1878	12.191992	8.845622	16.586733	19.724419	-6.033135	-9.039358	-15.405853	5430.1046	5.275384	1.924342	4.092405	5.959956	-1.34445	-2.320462	-4.306925	4684.9824	5.379831	1.569779	3.503684	5.126737	-1.145294	-2.010864	-4.208391	24160.3852	10.620076
2594.3809	1.525352	2.173025	3.554151	7.00674	-0.285607	-0.616265	-2.982423	2996.5679	1.668829	3.0782	5.342322	8.157111	-0.330429	-0.746725	-3.149194	-16.4443	0.993358	0.383705	1.062801	4.536285	-0.074892	-0.32957	-2.431057	-11.3369	0.995619	0.411388	1.119412	3.475405	-0.07813	-0.326409	-2.512058	105.9856	1.077327	0.470263	1.517001	3.601701	-0.051288	-0.308705	-2.776641	103.8839	1.090635	0.394805	1.195866	2.736701	-0.049862	-0.271559	-2.674524	195.8752	1.072357
1011.5303	1.232351	0.207852	0.53849	3.605133	-0.163362	-0.411663	-2.888271	1524.1499	1.378175	0.297814	0.686143	3.164824	-0.221857	-0.500237	-3.431257	2283.8989	2.246363	0.501314	0.861682	3.33373	-0.283968	-0.621098	-3.909226	2328.46	2.196759	0.514758	0.878534	4.003633	-0.298661	-0.604285	-3.09358	659.6195	1.545305	0.197197	0.479514	3.436225	-0.103542	-0.359051	-3.279288	553.0712	1.540636	0.161468	0.450949	3.03784	-0.093469	-0.381716	-2.735768	2400.0845	2.130321
45611.7578	12.071035	11.054475	14.576213	18.321548	-6.697136	-8.486386	-24.358791	47835.3823	13.380544	13.243759	19.41214	23.245726	-7.016787	-9.333522	-22.961112	6684.0005	4.022639	1.828019	3.396901	5.381974	-1.155759	-1.750122	-4.69213	6753.9211	3.868253	1.872984	3.44996	5.713589	-1.145342	-1.718954	-4.575884	3569.9149	3.674599	1.266086	2.824679	4.98734	-0.780839	-1.203067	-4.308556	2997.8421	3.717209	1.056944	2.362073	4.183229	-0.631963	-1.023153	-2.750318	10403.4822	5.244397
14233.9946	3.20448	3.575991	4.655197	7.257803	-2.286812	-2.983912	-7.024428	19717.6831	4.318888	5.663617	7.391199	9.843138	-3.350582	-4.271026	-9.685376	17346.9948	8.769486	5.898102	10.317103	12.709327	-3.870862	-5.832599	-10.091555	17622.1596	8.583537	6.065981	10.539934	13.082528	-3.962317	-5.845446	-10.311684	3939.6502	4.115562	1.381584	2.788122	4.751929	-0.922955	-1.512044	-3.607693	3394.276	4.166108	1.140161	2.331803	4.204291	-0.788074	-1.351705	-3.454246	16813.5926	7.525736
34169.9971	8.018973	8.014918	10.612806	13.619405	-5.109211	-6.551247	-15.509604	37225.2026	9.255047	10.037014	14.60313	16.924947	-5.628506	-7.321354	-20.631453	4347.2177	2.758701	1.285691	2.41614	4.970129	-0.769725	-1.276614	-3.593382	4456.8721	2.72464	1.325079	2.463719	4.332034	-0.782502	-1.278316	-3.472157	2671.4308	2.957179	0.978525	2.291211	4.275785	-0.596353	-0.99965	-2.598767	2242.6155	2.946627	0.821084	1.909317	3.676841	-0.506939	-0.839794	-2.458903	7026.1998	3.591715
18633.978	4.1426	4.861991	6.282588	9.06964	-2.996456	-3.881527	-9.452658	24571.647	5.574751	7.380432	9.995743	14.428739	-4.192586	-5.24688	-11.991198	24829.8449	12.366726	8.557736	16.172875	19.273253	-5.823228	-8.959367	-15.269887	25157.6711	12.03101	8.773986	16.371827	19.196283	-5.964832	-9.525637	-19.063168	5381.6875	5.261524	1.901942	4.115406	6.411673	-1.336639	-2.207103	-4.650173	4602.6396	5.19312	1.565872	3.416648	5.737615	-1.123669	-1.949722	-3.977769	23948.2368	10.466358
18067.2017	4.753811	4.269439	6.098179	8.428014	-2.561328	-3.595233	-9.099622	21057.5196	5.744325	5.636773	8.511348	11.416732	-3.235368	-4.156907	-10.634308	2188.1043	1.883947	0.691409	1.559934	3.655303	-0.410898	-0.688455	-3.175563	2238.5857	1.853271	0.722586	1.535638	3.571034	-0.419498	-0.662563	-2.30971	1492.9768	2.059884	0.642566	1.80953	3.863984	-0.346748	-0.686321	-2.589205	1296.3908	2.099342	0.545893	1.544326	3.775598	-0.292615	-0.538281	-2.263897	3671.2366	2.333938
6284.5366	2.257644	1.136759	1.514408	3.627881	-0.934595	-1.281933	-4.042166	9450.7778	3.082167	1.735619	2.221043	5.312719	-1.500682	-2.021663	-4.639518	8533.3267	5.185956	2.449274	3.728856	5.943526	-1.60516	-2.367714	-5.524146	8732.9665	5.0792	2.5096	3.868904	6.385438	-1.663893	-2.484758	-5.661897	2099.1691	2.645542	0.653114	1.202169	3.426913	-0.429314	-0.841312	-2.325062	1784.0777	2.650316	0.548811	1.052894	2.982196	-0.368061	-0.695048	-2.63515	8387.7459	4.532244
28336.0263	7.129358	6.52332	8.796742	11.096126	-4.181074	-5.539105	-13.438496	31110.0444	8.189713	8.223368	11.964386	15.84915	-4.756145	-6.101259	-13.690556	3577.309	2.446635	1.061426	2.035562	4.348947	-0.622601	-1.021393	-3.871619	3680.2671	2.414798	1.093239	2.092299	4.528362	-0.6404	-0.988664	-3.827104	2234.1902	2.585842	0.849113	2.112019	3.767698	-0.504453	-0.858476	-2.561877	1904.9626	2.596388	0.723124	1.783376	3.751918	-0.421389	-0.691156	-2.258179	5845.9241	3.148844
18166.9863	4.291675	4.605992	5.914703	8.170798	-2.958744	-4.2062	-10.088604	23930.6211	5.829147	7.023365	9.418324	13.527955	-4.192221	-5.785498	-11.752239	21857.5254	11.232653	7.658606	14.246964	17.442964	-4.946313	-7.549699	-13.562781	22188.6804	10.849763	7.874347	14.561653	17.19911	-5.066835	-7.615094	-13.120051	4805.4931	4.706793	1.721561	3.720787	5.628736	-1.147179	-2.007073	-4.522906	4129.1839	4.755617	1.422608	3.112577	5.237685	-0.968383	-1.628075	-3.449933	20982.6753	9.376022
41228.1323	9.599081	9.879323	13.013433	16.775093	-6.22166	-8.123391	-23.129621	43064.7158	10.947899	11.776613	17.164166	21.765203	-6.505837	-8.217571	-21.989189	5883.2861	3.306667	1.638711	3.06275	5.295517	-1.019362	-1.532024	-4.096403	6002.6099	3.240161	1.689952	3.05505	6.134507	-1.038464	-1.60876	-4.241525	3281.7518	3.318593	1.171896	2.58417	5.063855	-0.71662	-1.242383	-3.445573	2742.5355	3.264182	0.98015	2.236443	4.841083	-0.59717	-1.013872	-2.529996	9161.7905	4.296202
10804.4595	2.775211	2.292876	2.873888	4.892117	-1.736187	-2.2035	-6.538221	15543.0112	3.796524	3.560142	4.443471	6.986427	-2.655118	-3.383817	-7.725133	13852.8391	7.059117	4.526593	7.524122	10.582958	-2.91895	-4.380407	-7.310823	14078.5457	6.853002	4.641937	7.706204	10.450829	-2.992943	-4.452922	-7.502818	3205.8461	3.426134	1.080652	2.066119	3.67543	-0.714309	-1.187807	-2.781477	2732.1044	3.447381	0.89961	1.784106	3.288816	-0.601948	-0.978435	-2.7203	13357.8477	6.01643
34942.3374	8.312457	8.227659	10.971192	13.384161	-5.258191	-6.984067	-16.774422	37386.4512	9.429082	10.049598	14.542708	18.324825	-5.664983	-7.387165	-15.814167	4703.1631	2.823946	1.379266	2.553685	4.59466	-0.812291	-1.249489	-3.780483	4818.344	2.782327	1.423648	2.707026	5.021371	-0.829295	-1.299974	-4.315911	2762.187	2.887606	1.034847	2.426463	4.626967	-0.625182	-1.061869	-2.96462	2340.9531	2.956404	0.85838	1.973376	3.834449	-0.498375	-0.823049	-2.519581	7466.5923	3.622767
19923.4634	4.44398	4.991315	6.428298	9.004696	-3.22576	-4.28756	-9.131501	26189.6665	5.98221	7.537308	10.116283	13.116427	-4.510032	-5.769828	-12.510934	26030.7216	12.546512	9.060774	17.234264	20.040997	-6.019223	-9.26285	-16.672566	26459.3062	12.209518	9.274472	17.634055	20.33678	-6.162598	-9.187377	-17.130721	5536.7765	5.153387	1.966442	4.305602	6.08718	-1.348608	-2.267027	-4.382282	4802.6187	5.364146	1.589236	3.560024	5.252493	-1.14781	-1.889901	-4.158253	24799.8511	10.49787
18117.8252	4.755684	4.281864	6.036764	8.290202	-2.579312	-3.516918	-8.801605	20989.8862	5.750847	5.604635	8.502465	11.635875	-3.242874	-4.328763	-12.341677	2232.4153	1.852183	0.746096	1.59673	3.990748	-0.42489	-0.71367	-3.183722	2331.105	1.852406	0.764471	1.559511	4.031806	-0.440731	-0.742702	-3.002627	1559.6804	2.073526	0.675278	1.901443	4.046766	-0.356225	-0.723853	-3.016971	1330.6988	2.119736	0.552414	1.532795	3.128936	-0.293897	-0.605352	-2.670003	3822.0429	2.331731
6692.0498	2.352725	1.236848	1.568926	4.058856	-0.987244	-1.35892	-3.809939	10059.02	3.244985	1.877714	2.4172	5.380497	-1.582532	-2.168079	-5.58711	8945.4744	5.308614	2.585346	3.956474	5.946479	-1.684574	-2.447449	-5.064249	9141.4973	5.138509	2.648083	4.111011	6.804493	-1.730253	-2.519451	-5.449016	2152.7864	2.61389	0.676156	1.246786	3.803308	-0.435634	-0.817331	-2.467995	1870.9172	2.771824	0.559904	1.067296	3.049478	-0.369165	-0.688786	-2.508361	8773.895	4.615219
27971.8228	7.159399	6.462088	8.705522	11.595021	-4.10463	-5.459627	-12.230568	30933.667	8.178289	8.210073	12.049001	14.943066	-4.737187	-6.150928	-15.279381	3703.3777	2.454911	1.101153	2.13248	4.173634	-0.643871	-1.074643	-3.518817	3815.1191	2.426998	1.141287	2.173851	5.354583	-0.664933	-1.023593	-3.841107	2274.8009	2.545047	0.883033	2.182878	4.33609	-0.521606	-0.873263	-2.816071	1923.2323	2.632876	0.718969	1.854405	3.37244	-0.412846	-0.713158	-2.898231	6028.2519	3.173605
16950.356	4.136913	4.505121	5.815299	8.18098	-2.627038	-3.389925	-7.528594	22672.3618	5.619548	7.01263	9.406582	12.372444	-3.761016	-4.823019	-11.315402	22257.6848	11.292651	7.891155	14.812594	18.07775	-5.01107	-7.428199	-13.066314	22614.2791	10.940393	8.107521	15.223457	18.10124	-5.148416	-7.624745	-14.18896	4815.5437	4.619735	1.749222	3.891488	5.796837	-1.14632	-1.936794	-3.918712	4174.0737	4.900745	1.407492	3.071877	4.997101	-0.973464	-1.614028	-3.366737	21066.9475	9.336691
39974.5576	9.867438	9.53894	12.554231	15.411738	-5.947774	-7.731047	-16.921153	43089.9311	11.293574	11.734177	16.873884	20.455909	-6.455386	-8.499115	-22.979948	5932.7163	3.283197	1.678025	3.120018	5.161232	-1.026946	-1.569053	-4.40117	6075.7873	3.242665	1.721495	3.183127	5.44112	-1.040436	-1.575857	-3.946777	3273.3862	3.2376	1.197186	2.746382	4.778917	-0.721839	-1.151512	-3.021981	2711.2461	3.299935	0.963579	2.20256	4.808666	-0.558253	-0.915333	-2.475476	9217.7873	4.248318
10288.9219	2.706155	2.157255	2.711321	5.089322	-1.674447	-2.165459	-5.092996	15431.7095	3.820836	3.454107	4.235296	7.632139	-2.610488	-3.396817	-7.437757	14037.4946	7.070587	4.601688	7.668182	11.208096	-2.960737	-4.38969	-8.687973	14267.9455	6.877176	4.718477	7.788368	9.771641	-3.03777	-4.447642	-7.829336	3216.6665	3.372703	1.087714	2.158408	3.661509	-0.715129	-1.232542	-3.106098	2799.7992	3.613052	0.88996	1.762098	3.500183	-0.611199	-1.019778	-2.351813	13488.7316	6.01974
2697.7779	1.586908	2.145391	3.50933	5.964299	-0.282675	-0.57972	-3.719145	3058.7481	1.698827	3.058599	5.296681	7.708892	-0.339638	-0.725183	-3.939522	-8.0078	0.996922	0.41296	1.212086	4.307624	-0.083693	-0.335885	-2.772205	26.1318	1.009601	0.428985	1.174576	3.250248	-0.085201	-0.323956	-2.405804	128.872	1.088158	0.479644	1.535299	3.577199	-0.060724	-0.300695	-2.684889	115.2986	1.09774	0.38755	1.171578	3.270349	-0.05385	-0.275795	-2.518569	235.3745	1.082796
1006.7051	1.24437	0.196693	0.483297	4.061494	-0.164578	-0.425779	-2.858565	1501.9939	1.380556	0.285584	0.638983	4.01549	-0.216963	-0.499429	-2.99858	2520.6411	2.329353	0.513453	0.820657	3.304357	-0.305345	-0.625764	-3.494295	2605.315	2.29885	0.532673	0.89674	3.447118	-0.31966	-0.646273	-2.97292	711.2507	1.551993	0.188341	0.469854	2.313786	-0.110707	-0.357684	-2.498282	603.7919	1.596437	0.161796	0.512753	2.15861	-0.099207	-0.296095	-2.265573	2643.0761	2.212642
43977.076	12.266688	10.746832	14.246335	17.042915	-6.394424	-7.974456	-21.454975	47652.7773	13.582513	13.205637	19.369148	22.445413	-6.991815	-9.046281	-20.16436	7110.9954	4.020533	1.982907	3.716816	5.920414	-1.206802	-1.784829	-4.950675	7178.7395	3.879107	2.03851	3.724391	6.522795	-1.227483	-1.763955	-4.393145	3691.9721	3.617436	1.34357	2.972506	5.574596	-0.806637	-1.263168	-3.590491	3044.6805	3.718074	1.066193	2.354501	4.546571	-0.611726	-1.027071	-2.741525	10877.2366	5.19944
14583.8555	3.300769	3.592405	4.588492	7.255545	-2.333115	-2.954329	-6.249962	20693.373	4.597452	5.811837	7.521474	10.434425	-3.4779	-4.476005	-9.988036	18514.2632	8.92273	6.373751	11.283225	13.781707	-4.091003	-6.040379	-11.142342	18855.9925	8.779139	6.566645	11.604834	15.323264	-4.196821	-6.283972	-10.823608	4100.5416	4.049197	1.45739	3.078766	5.119515	-0.961567	-1.603555	-3.556176	3543.8488	4.253471	1.173778	2.459854	4.082154	-0.813841	-1.356239	-3.272228	17574.6116	7.515479
17743.2222	4.790758	4.197335	5.924159	8.39852	-2.490705	-3.248685	-8.26251	21183.8223	5.81389	5.710478	8.58957	10.923784	-3.273701	-4.198623	-10.583489	2298.2915	1.885726	0.738288	1.5552	3.671537	-0.424772	-0.688461	-2.652228	2345.7534	1.854708	0.759319	1.632177	3.864328	-0.438981	-0.730737	-2.617578	1545.7958	2.049753	0.677349	1.804533	3.84387	-0.360253	-0.708132	-2.541141	1343.1481	2.158744	0.543312	1.508078	4.351534	-0.286026	-0.612152	-2.657978	3829.3037	2.338281
6220.4771	2.280038	1.135425	1.442157	3.443681	-0.934428	-1.255202	-3.737429	9619.7187	3.16272	1.76585	2.238816	4.879926	-1.527018	-2.055635	-4.954798	9018.0859	5.318875	2.608592	3.958715	5.933082	-1.679821	-2.502841	-5.003415	9205.165	5.243992	2.671527	4.104659	6.601422	-1.736044	-2.563846	-4.97709	2165.4992	2.645307	0.671749	1.236558	2.798782	-0.438566	-0.833947	-2.912392	1850.7205	2.78595	0.559064	1.086685	2.678963	-0.360481	-0.615545	-2.019972	8755.5867	4.641557
26938.2495	7.158322	6.270947	8.402919	10.357651	-3.881656	-5.249996	-11.533818	30897.642	8.277507	8.222053	12.011218	15.107296	-4.692375	-6.089842	-15.549763	3686.914	2.445678	1.097984	2.143478	4.653459	-0.645221	-1.089078	-3.469331	3762.9202	2.38976	1.13404	2.173825	4.463549	-0.664522	-1.02767	-3.425736	2281.7268	2.574905	0.875657	2.223837	4.278311	-0.512714	-0.858037	-2.582653	1883.318	2.627598	0.699819	1.733887	3.83099	-0.396538	-0.727434	-2.119391	5955.4096	3.130177
16630.8941	4.082195	4.305003	5.658419	8.554001	-2.582227	-3.277465	-8.338264	22855.732	5.686554	6.887141	9.111033	13.143055	-3.789867	-4.813762	-11.902051	22360.8518	11.380782	7.873795	14.802816	19.471904	-5.016607	-7.508033	-13.293478	22681.6589	11.004499	8.124535	15.282852	18.342948	-5.138792	-7.700934	-12.595719	4809.2422	4.603674	1.754985	3.887827	5.692629	-1.142559	-1.923473	-3.748171	4183.6173	5.000436	1.381575	2.97448	5.669379	-0.995621	-1.658955	-3.272744	21120.8725	9.408963
38880.7476	9.695991	9.256282	12.211225	14.711835	-5.707233	-7.428063	-16.197356	43079.7114	11.318562	11.700647	16.910612	21.036685	-6.437221	-8.170686	-19.174488	5910.0554	3.259629	1.665875	3.040438	4.934188	-1.023305	-1.498818	-4.096311	6057.6973	3.223028	1.710263	3.191586	6.491409	-1.049569	-1.542222	-4.411504	3283.7172	3.245319	1.192363	2.700669	4.596391	-0.73037	-1.128622	-3.219689	2737.9313	3.202922	1.003087	2.245679	3.987219	-0.596615	-0.984369	-2.959878	9188.7241	4.233795
10012.7617	2.643312	2.122946	2.626371	4.481856	-1.633803	-2.151814	-5.52356	15246.2242	3.797873	3.470226	4.384935	8.071323	-2.593228	-3.380563	-7.125575	14069.4768	7.094169	4.659755	7.773765	10.183073	-2.953552	-4.483873	-8.849336	14344.1828	6.930055	4.783774	7.975651	10.727175	-3.036034	-4.444581	-9.040447	3215.2239	3.383069	1.10425	2.112995	4.268781	-0.712295	-1.20936	-3.72975	2711.9778	3.363589	0.914253	1.818592	3.823278	-0.608313	-1.104112	-2.867887	13469.1651	6.063693
2673.356	1.590775	2.122951	3.454211	5.872779	-0.284563	-0.673226	-3.6563	3070.0894	1.708531	3.0851	5.443798	7.919113	-0.3387	-0.695011	-4.714056	8.0029	1.00309	0.414174	1.07683	3.733216	-0.085357	-0.361697	-2.760604	5.2703	1.001937	0.433193	1.155844	4.125277	-0.089327	-0.335563	-2.637038	128.8624	1.088177	0.485627	1.512276	3.843785	-0.054801	-0.273643	-2.500141	113.7541	1.092768	0.413722	1.260033	3.058836	-0.052694	-0.383717	-2.241972	218.0747	1.07698
916.533	1.226313	0.18692	0.481463	4.245631	-0.156412	-0.408894	-2.887492	1386.8571	1.356425	0.266521	0.554684	3.292928	-0.205768	-0.506424	-3.176139	2484.8876	2.320108	0.504933	0.829722	3.223045	-0.296822	-0.665507	-2.906417	2555.1093	2.285531	0.526748	0.842681	3.111053	-0.307558	-0.606885	-3.225346	698.3968	1.547386	0.188899	0.484681	3.079215	-0.109599	-0.350071	-2.516573	585.6963	1.542285	0.166485	0.412674	2.794621	-0.100824	-0.346639	-2.256372	2595.1475	2.203291
43458.721	12.464785	10.56432	14.053991	17.96202	-6.22099	-7.901189	-20.566927	47549.5844	13.807088	13.224746	19.440855	23.439677	-6.979115	-8.980009	-24.168324	6974.5313	3.975744	1.949984	3.590909	6.019436	-1.179021	-1.748083	-4.56106	7113.9392	3.894285	2.009189	3.740832	5.929683	-1.1926	-1.792124	-4.413014	3660.0983	3.618812	1.330741	2.944795	5.502475	-0.793165	-1.286662	-2.789397	3075.2371	3.618643	1.107373	2.524886	5.648251	-0.649912	-1.088152	-2.861813	10725.1047	5.185213
14089.6621	3.196785	3.439221	4.331395	6.663301	-2.278837	-2.902165	-6.545292	20342.8408	4.53428	5.656936	7.479015	9.850375	-3.428099	-4.442417	-9.171595	18306.2185	9.010433	6.297058	11.198808	14.061817	-3.999202	-5.872427	-10.582748	18612.6673	8.73882	6.468031	11.447112	13.903907	-4.131123	-6.170353	-11.026231	4067.0444	4.059026	1.447191	2.97861	4.9008	-0.946204	-1.616107	-4.038018	3476.5171	4.091363	1.190045	2.536711	4.950789	-0.801819	-1.330517	-3.682525	17412.6157	7.55136
32688.7671	8.00899	7.685893	10.34069	14.754966	-4.792721	-6.336242	-15.817219	37155.0982	9.408391	10.007477	14.513502	17.391631	-5.620957	-7.308882	-15.899846	4588.0693	2.792179	1.345467	2.484538	4.680135	-0.800355	-1.292657	-3.370718	4702.845	2.741295	1.400507	2.612619	4.890519	-0.818239	-1.279812	-3.708899	2738.7352	2.87734	1.029339	2.406187	4.699068	-0.619408	-1.000815	-2.748133	2307.6006	2.886292	0.86761	1.998546	4.483559	-0.519115	-0.831636	-2.542661	7317.2302	3.604113
17493.8491	3.997643	4.653676	5.955057	8.635585	-2.806468	-3.609725	-9.052154	23759.6337	5.534294	7.388782	10.062052	13.103396	-4.040025	-5.160404	-11.674822	25403.6062	12.52468	8.912388	17.133639	20.512089	-5.894067	-8.858895	-15.189199	25900.1204	12.229383	9.145047	17.451877	20.84013	-6.05283	-9.019457	-19.188764	5412.7701	5.101479	1.956612	4.286415	6.279484	-1.319606	-2.219029	-4.615911	4649.159	5.210114	1.587691	3.60775	5.643733	-1.126204	-1.969217	-4.424362	24034.5781	10.433692
2531.0772	1.559334	2.033243	3.388221	5.865909	-0.285227	-0.610934	-2.620568	3040.8906	1.705761	2.980214	5.140477	8.776968	-0.340113	-0.67224	-3.757909	-33.5078	0.986874	0.38894	1.052395	2.965439	-0.084469	-0.313953	-2.668886	-27.9187	0.989565	0.40267	1.089641	3.013711	-0.079945	-0.323724	-2.986254	114.9965	1.080163	0.464803	1.457922	3.207946	-0.057672	-0.282997	-2.347737	99.3206	1.081817	0.401386	1.241382	2.814442	-0.050141	-0.282585	-2.276686	200.8164	1.071625
804.6667	1.201123	0.165824	0.484538	3.445574	-0.141833	-0.447711	-3.312561	1184.7815	1.302875	0.236207	0.495559	3.466884	-0.194186	-0.470304	-3.156337	2436.0533	2.343743	0.485854	0.837215	3.293512	-0.289922	-0.641432	-3.7707	2475.449	2.275351	0.506856	0.809299	3.634528	-0.297116	-0.606614	-3.291669	668.9738	1.530946	0.174977	0.443956	2.653857	-0.111917	-0.30926	-2.981404	595.0219	1.5634	0.150838	0.448664	2.148932	-0.092037	-0.318752	-2.855355	2512.0459	2.182783
18499.6169	5.934593	4.349478	6.118958	9.192109	-2.493045	-3.346525	-9.385266	22084.3066	7.007493	5.911089	8.883156	12.056564	-3.315351	-4.312532	-10.624099	2360.5434	2.050944	0.759762	1.647497	3.719577	-0.415779	-0.750366	-2.696054	2430.4146	2.013371	0.791048	1.720685	4.45967	-0.428388	-0.764885	-2.856218	1570.4646	2.140202	0.69303	1.937572	4.455538	-0.3505	-0.627621	-3.046387	1330.6539	2.143166	0.579854	1.594293	3.585374	-0.298654	-0.671249	-2.887955	3957.2387	2.57952
7261.2139	2.515057	1.354025	1.703203	4.053518	-1.04435	-1.521003	-4.510589	11289.1059	3.567741	2.186715	2.759711	5.224803	-1.740635	-2.376013	-5.459906	8803.8724	5.526009	2.538418	3.891128	6.215499	-1.661708	-2.463754	-4.998544	9046.4098	5.430978	2.615876	4.076261	6.234386	-1.704335	-2.463818	-5.266735	2187.1275	2.742711	0.680229	1.277513	3.086946	-0.433412	-0.898735	-2.488725	1852.9106	2.725785	0.574678	1.113469	2.916381	-0.372624	-0.693676	-2.409504	8743.5315	4.841673
27280.9473	7.096024	6.333774	8.513093	10.698481	-3.968868	-5.138956	-12.261165	31375.333	8.135865	8.340361	12.314173	15.242108	-4.831068	-6.110793	-14.657594	3651.1552	2.498065	1.064088	2.088234	5.15477	-0.650892	-1.00843	-3.272087	3750.7496	2.449807	1.092203	2.15606	5.660144	-0.658584	-1.032956	-3.322793	2287.4475	2.60695	0.856385	2.186477	4.137244	-0.511126	-0.866832	-3.286417	1950.5786	2.625719	0.718421	1.767003	4.207803	-0.424273	-0.753593	-2.322473	5948.0937	3.18873
16961.7608	4.073518	4.53039	6.001599	8.989543	-2.639338	-3.424183	-8.019329	23169.0024	5.642976	7.224823	9.597338	13.275056	-3.852917	-4.869508	-11.167405	21682.2522	11.434968	7.736234	14.474816	17.386385	-4.937954	-7.417628	-12.072346	22071.6631	11.108545	7.937305	14.730169	17.208052	-5.07277	-7.609129	-13.627074	4750.8425	4.657604	1.738445	3.846055	6.662058	-1.139044	-1.913321	-4.640955	4077.1919	4.733505	1.413859	3.103664	4.974811	-0.952026	-1.595829	-3.888474	20724.6328	9.50769
39559.105	9.650476	9.564844	12.617297	15.8992	-5.836131	-7.440976	-19.408165	43810.4292	11.201862	11.946256	17.361673	21.031577	-6.542389	-8.386362	-20.342938	5927.7221	3.401795	1.681188	3.10089	5.435075	-1.046524	-1.53892	-4.384396	6016.7046	3.301316	1.716009	3.205464	5.64515	-1.045867	-1.627269	-4.778753	3305.1972	3.330268	1.193271	2.68289	4.465911	-0.720545	-1.142302	-2.815185	2784.505	3.329476	1.002556	2.216299	4.875362	-0.593501	-1.002335	-2.486736	9319.9538	4.383462
10632.2764	2.714301	2.218926	2.779779	4.776498	-1.746506	-2.311431	-6.318661	16195.3803	3.900924	3.627499	4.678614	8.592009	-2.744664	-3.569399	-8.334194	13606.2536	7.165873	4.417885	7.449321	9.503337	-2.918427	-4.399866	-7.92937	13877.669	7.035566	4.511634	7.488392	9.862036	-2.980244	-4.443387	-8.718767	3179.6886	3.444085	1.063901	2.127829	4.003785	-0.71407	-1.210736	-3.27518	2723.6053	3.479009	0.884691	1.80158	3.380596	-0.601584	-0.990831	-3.078106	13278.8203	6.11491
43137.6811	10.190661	10.65623	14.09604	17.441113	-6.336187	-7.977822	-20.798676	47447.3881	11.498765	13.264267	19.515033	22.952117	-7.042277	-9.038322	-23.046736	6491.2317	3.649374	1.875897	3.537897	6.200236	-1.128483	-1.695152	-4.572491	6630.2634	3.565149	1.920712	3.557995	5.878004	-1.135919	-1.663783	-4.71126	3576.9126	3.534341	1.303834	2.867218	5.039364	-0.784804	-1.298394	-3.53452	3020.3725	3.552912	1.08452	2.368744	4.223265	-0.638343	-1.026697	-3.208051	10213.0181	4.71839
14163.4195	3.165762	3.289429	4.27018	7.125451	-2.331424	-3.124959	-7.436973	20482.8775	4.465263	5.375499	6.943457	10.452253	-3.51033	-4.76842	-9.858273	17739.7251	8.884235	6.13868	10.893202	14.612645	-3.960169	-5.954191	-11.054665	18092.5742	8.792606	6.288154	11.361594	13.357921	-4.06362	-6.102092	-10.704508	3990.2837	4.063726	1.41688	2.994541	4.608447	-0.941798	-1.596088	-3.543567	3440.858	4.106319	1.167749	2.501443	4.618729	-0.79006	-1.347152	-2.990939	17155.0891	7.502241
32809.3999	7.81426	7.726635	10.273195	13.060808	-4.871097	-6.36227	-15.733881	37308.5796	9.062923	10.007278	14.413554	18.435999	-5.677596	-7.338223	-17.140752	4475.333	2.820215	1.325307	2.503372	4.685157	-0.771606	-1.192042	-3.231701	4588.4712	2.767447	1.341184	2.532231	4.62234	-0.794763	-1.201162	-3.392393	2728.5749	2.946119	1.00921	2.376261	4.605128	-0.603916	-0.977978	-3.105868	2319.0278	2.967558	0.842301	1.91537	3.638653	-0.504839	-0.825225	-2.508806	7239.9788	3.63621
19269.5708	4.258634	5.105957	6.67617	9.739808	-3.140806	-4.288063	-10.432858	26516.3315	5.955592	8.031782	10.782747	15.2519	-4.497423	-5.904102	-13.410201	25420.6509	12.974571	8.900809	17.223583	20.648601	-5.969187	-9.118345	-17.785121	25803.4885	12.54444	9.10886	17.349783	20.567584	-6.099025	-9.450523	-15.824142	5459.3633	5.315976	1.947579	4.307482	7.400464	-1.338215	-2.468134	-4.793246	4692.3705	5.352627	1.592929	3.608196	5.635497	-1.128454	-1.966147	-4.003551	24357.4245	10.694598
38149.2314	9.128459	9.152324	12.185122	15.596722	-5.668352	-7.469033	-16.860168	42806.2715	10.542653	11.631199	16.889806	21.057636	-6.435514	-8.401699	-28.394865	5500.6487	3.22647	1.575944	2.940162	5.296373	-0.956206	-1.577115	-3.921548	5632.3067	3.175582	1.608259	2.940877	5.786703	-0.968964	-1.390991	-3.649245	3193.4879	3.333543	1.141776	2.554597	4.518466	-0.68866	-1.165576	-3.569523	2693.732	3.281535	0.96509	2.139032	4.075373	-0.577884	-0.936	-2.760131	8751.2663	4.177009
10348.4956	2.67731	2.181968	2.679736	4.895295	-1.706056	-2.223142	-6.872074	15846.4878	3.83221	3.559752	4.529719	7.792227	-2.685442	-3.532136	-8.478437	13679.3132	7.318004	4.47129	7.493766	10.313045	-2.926273	-4.419411	-8.560059	13952.8657	7.116666	4.596308	7.642082	9.998232	-2.996161	-4.494148	-7.653535	3203.2807	3.549871	1.067676	2.066189	3.969284	-0.724815	-1.194241	-3.025144	2729.4265	3.510393	0.891074	1.827309	3.004027	-0.60817	-1.016561	-3.259165	13302.6386	6.158416
2562.6836	1.548574	2.04408	3.491921	5.656286	-0.282118	-0.574256	-2.774956	3002.3496	1.659068	2.96739	5.149344	7.67194	-0.343911	-0.67681	-4.341987	5.7974	1.002374	0.389094	1.102007	3.489454	-0.082513	-0.300284	-2.665406	33.9858	1.013274	0.403507	1.028	3.62513	-0.079299	-0.336027	-2.847593	117.4775	1.086002	0.45164	1.384222	3.534183	-0.053405	-0.281089	-2.205733	102.1072	1.08623	0.379455	1.222707	2.762647	-0.046389	-0.262805	-3.021944	237.5423	1.087451
948.2109	1.23057	0.193337	0.479723	4.209167	-0.157122	-0.417197	-2.986675	1505.2937	1.372844	0.274059	0.599971	3.760672	-0.226723	-0.541898	-3.357535	2420.3234	2.36385	0.463804	0.789342	3.236566	-0.288082	-0.589413	-3.017452	2500.6902	2.324943	0.479792	0.887965	3.273668	-0.300688	-0.595883	-3.172401	684.148	1.547469	0.16585	0.42768	2.572843	-0.104758	-0.317814	-2.381162	590.1374	1.566448	0.140739	0.408036	2.64797	-0.09083	-0.311949	-1.874589	2623.4248	2.268944
43251.5918	12.176082	10.519565	14.069911	18.112286	-6.25823	-7.784791	-22.349938	47810.6245	13.295352	13.234711	19.442505	22.94374	-7.023042	-9.151874	-24.527342	6865.2959	4.065172	1.90457	3.588091	6.834739	-1.144348	-1.680222	-4.813941	6981.9428	3.986803	1.937981	3.591435	5.655781	-1.148721	-1.70997	-4.136464	3670.1353	3.718552	1.315823	3.048077	5.72109	-0.792275	-1.326681	-3.347091	3073.5866	3.67356	1.082044	2.349761	4.132909	-0.642733	-1.118817	-3.35086	10638.6279	5.255451
15185.3686	3.345252	3.705315	4.66496	7.500576	-2.468096	-3.327344	-8.909535	22007.5962	4.78272	6.100989	7.918901	11.012853	-3.723351	-4.757579	-11.31092	18095.4563	9.223708	6.267714	11.098308	14.027754	-4.05424	-6.00052	-10.842228	18396.7888	8.987296	6.43598	11.420797	14.770635	-4.135467	-6.348508	-12.590589	4079.6365	4.201669	1.452884	3.04601	6.151925	-0.950163	-1.645856	-3.344103	3483.7661	4.190102	1.196623	2.570566	4.97194	-0.800132	-1.336674	-2.834618	17442.8071	7.770625
32568.7768	7.828937	7.668878	10.333047	12.768704	-4.816723	-6.351949	-14.368179	37387.9629	9.197377	10.066205	14.669623	18.536501	-5.668833	-7.330693	-17.944439	4467.6746	2.819717	1.315595	2.521544	4.830033	-0.785951	-1.198653	-4.45483	4573.9439	2.769943	1.360723	2.532811	4.563037	-0.806951	-1.199293	-3.504226	2742.4644	2.961351	1.010069	2.34202	4.089185	-0.614398	-0.979251	-2.667359	2287.6571	2.839112	0.845518	1.988957	3.981264	-0.513273	-0.839041	-3.070581	7222.4639	3.631099
18268.6831	4.098005	4.957829	6.434992	8.974058	-2.938309	-3.798662	-10.189527	25096.247	5.706031	7.896667	10.810689	13.687698	-4.231929	-5.417459	-14.871368	25469.6914	13.120364	8.935716	17.257114	20.238341	-5.925223	-9.120241	-17.87682	25797.7142	12.634304	9.161099	17.431435	20.648148	-6.041703	-9.235068	-18.172768	5451.5512	5.281813	1.950626	4.359251	6.489672	-1.327089	-2.266847	-4.561015	4667.46	5.269319	1.601917	3.622924	5.647156	-1.123455	-1.923295	-4.08737	24295.0806	10.719021
17354.6948	4.748061	4.080007	5.786758	8.79341	-2.441425	-3.296968	-9.081901	21291.2622	5.824601	5.642502	8.458368	11.853529	-3.26315	-4.23556	-11.316877	2123.9698	1.86165	0.69611	1.557103	4.658673	-0.404415	-0.699916	-2.638979	2219.093	1.855375	0.72293	1.532232	3.934265	-0.418224	-0.710931	-2.501867	1524.6909	2.081097	0.650156	1.774105	4.071382	-0.352758	-0.655492	-3.054357	1332.732	2.125304	0.555655	1.487575	3.758412	-0.297388	-0.584464	-2.509612	3692.5283	2.345424
6311.2158	2.29306	1.138929	1.460359	4.093754	-0.945582	-1.308731	-4.149438	9820.794	3.171085	1.791103	2.234604	5.387359	-1.556167	-2.108523	-6.428647	8744.1955	5.588146	2.455126	3.721906	5.695735	-1.66417	-2.441812	-5.541437	8901.8104	5.387511	2.518181	3.867582	6.582554	-1.713567	-2.525386	-5.534769	2133.1805	2.726913	0.652406	1.22874	3.145944	-0.434109	-0.816697	-3.120289	1836.9693	2.737382	0.558249	1.0629	3.375021	-0.370706	-0.673717	-2.565078	8685.0962	4.838311
27066.1338	7.089701	6.291829	8.46048	11.751397	-3.950411	-5.458544	-12.879072	31310.788	8.154623	8.252511	11.954857	14.932616	-4.820314	-6.266195	-14.621801	3543.1216	2.48397	1.035411	2.059664	4.354198	-0.619308	-1.060051	-4.337762	3656.9831	2.450966	1.062861	2.070609	4.771617	-0.634542	-1.011296	-3.528875	2280.4663	2.647614	0.846539	2.248329	4.505884	-0.511998	-0.886012	-2.970813	1911.3056	2.59897	0.712423	1.712561	3.448165	-0.425004	-0.708839	-2.914204	5864.6993	3.195764
17879.1167	4.266116	4.679096	5.997316	9.148966	-2.815727	-3.787273	-10.878565	24753.7588	5.950389	7.415153	10.035447	13.560925	-4.096784	-5.478108	-14.810967	21825.7071	11.815117	7.737615	14.399083	17.119331	-4.979856	-7.662316	-16.507948	22177.659	11.463439	7.906241	14.672264	18.166421	-5.098391	-7.920085	-15.579408	4773.9354	4.771637	1.730321	3.925807	6.159839	-1.145062	-2.0156	-4.817452	4114.391	4.824288	1.418615	3.233141	5.389254	-0.962818	-1.628537	-4.445505	20955.8418	9.774208
17860.5522	4.889122	4.20821	6.223647	10.553227	-2.521658	-3.367338	-9.737661	21639.1319	5.901175	5.765941	8.66188	13.854807	-3.337522	-4.53251	-12.221426	2189.1706	1.896269	0.738624	1.655767	4.256749	-0.416578	-0.698764	-3.25235	2276.061	1.887644	0.764345	1.742544	4.907998	-0.423674	-0.721837	-3.068852	1542.5142	2.110557	0.678502	1.845089	4.270211	-0.352008	-0.626083	-2.629663	1326.7856	2.100756	0.572268	1.526689	3.884724	-0.30119	-0.562813	-2.423288	3794.125	2.390469
6641.2495	2.367129	1.236892	1.825196	5.279556	-1.003804	-1.552718	-5.555878	10430.6914	3.300673	1.938961	2.587742	5.962897	-1.653159	-2.455189	-7.990369	8786.5597	5.630541	2.512983	3.907557	7.070626	-1.686101	-2.83717	-6.805654	8930.5418	5.453784	2.567032	3.953067	6.815021	-1.705697	-2.736087	-7.483625	2138.6412	2.729607	0.666701	1.349071	4.242452	-0.459254	-0.984171	-3.76749	1853.8959	2.764009	0.568609	1.137354	3.770675	-0.383433	-0.779486	-2.995489	8713.6914	4.866831
27542.8657	7.193176	6.411247	8.686808	12.269701	-4.048734	-5.617369	-16.297943	31781.8071	8.217785	8.368304	12.199292	16.864265	-4.904889	-6.754148	-19.551685	3626.5577	2.524493	1.081877	2.104664	4.918273	-0.638171	-1.04504	-4.221089	3727.1538	2.487682	1.102411	2.174899	5.152865	-0.65446	-1.237812	-4.529933	2291.0729	2.666953	0.868939	2.22936	5.073314	-0.510975	-0.978054	-3.653978	1945.0255	2.655666	0.728385	1.821409	4.574024	-0.432667	-0.880227	-3.664575	5989.4084	3.247951
17856.3072	4.255918	4.710333	5.982005	8.981318	-2.80187	-3.967086	-15.496983	24644.8999	5.919966	7.465278	10.030341	12.828727	-4.084831	-5.407194	-16.898311	21845.5045	12.035068	7.735924	14.429491	18.34203	-4.986691	-7.553101	-14.568689	22184.7478	11.6173	7.90331	14.813675	17.614974	-5.090653	-7.72156	-13.510254	4770.1795	4.812792	1.734565	3.924164	7.679702	-1.159811	-1.955451	-3.610921	4091.4665	4.789612	1.414787	3.267485	5.430654	-0.973992	-1.6064	-3.680792	20920.04	9.888069
39198.1406	9.578674	9.504941	12.669126	15.082307	-5.755012	-7.427439	-18.642275	43725.0054	10.995924	11.967575	17.210935	21.4179	-6.504297	-8.385804	-19.907305	5749.3369	3.356269	1.655146	3.035025	4.84861	-1.006821	-1.522205	-4.481532	5829.4998	3.25512	1.696515	3.191665	5.253619	-1.023199	-1.506182	-3.861459	3251.605	3.340687	1.189235	2.666124	5.236575	-0.724047	-1.142133	-3.161036	2753.4054	3.332479	0.994152	2.240198	3.865844	-0.596123	-0.963952	-3.744961	9055.2089	4.331415
10404.7695	2.671163	2.215531	2.732089	4.997019	-1.7031	-2.268398	-5.746742	15954.5142	3.854748	3.651338	4.533565	7.036114	-2.668529	-3.441361	-8.711179	13583.951	7.333752	4.49535	7.495805	10.281709	-2.902488	-4.307773	-8.393758	13784.8232	7.147193	4.579588	7.622744	10.450777	-2.976116	-4.369667	-7.64448	3144.855	3.48175	1.077393	2.165303	4.307146	-0.708515	-1.204958	-2.903402	2691.7978	3.454536	0.899505	1.873251	3.702254	-0.603534	-1.014492	-2.597839	13138.5186	6.186636
2581.793	1.564865	2.063016	3.537955	5.481751	-0.289402	-0.725243	-5.347785	3124.3077	1.699629	2.963838	5.155555	8.018917	-0.349864	-0.725831	-5.040466	16.332	1.006758	0.384983	1.073593	3.025816	-0.085751	-0.402755	-3.05624	8.7075	1.003429	0.398465	1.102608	3.354764	-0.086193	-0.355922	-3.103987	119.1214	1.085503	0.467921	1.531511	3.155033	-0.060478	-0.316043	-2.86138	121.6947	1.10334	0.383021	1.176757	2.521375	-0.060023	-0.400646	-3.654312	212.5259	1.07889
799.9644	1.198016	0.181662	0.563274	5.213891	-0.150564	-0.50862	-3.703975	1286.3554	1.324305	0.251023	0.712166	6.279549	-0.201137	-0.609322	-5.34744	2296.8463	2.339865	0.460523	0.833246	5.316428	-0.276007	-0.649003	-4.702578	2367.4829	2.295035	0.473112	0.860764	6.083097	-0.280663	-0.725431	-4.337046	673.8731	1.56743	0.169924	0.533708	4.401696	-0.114356	-0.42208	-4.116208	588.583	1.577246	0.144509	0.575392	4.12934	-0.101721	-0.501179	-3.052147	2523.9797	2.254778
43390.982	12.647601	10.668679	14.425617	17.748582	-6.203394	-8.444198	-33.615637	48372.2883	13.831122	13.39357	19.520461	24.043232	-7.093667	-9.488861	-37.954702	6913.5466	4.177914	1.918431	3.703657	7.551383	-1.190431	-1.889184	-6.568827	6996.1052	4.055768	1.945495	3.671057	7.202493	-1.185879	-1.929276	-7.458097	3700.3211	3.814556	1.326024	3.072578	5.481419	-0.807222	-1.420145	-6.587856	3099.4872	3.73259	1.092798	2.526671	5.822802	-0.666385	-1.128568	-4.363052	10736.0383	5.404531
13893.3633	3.135494	3.475135	4.351648	8.294108	-2.263761	-2.943928	-6.815979	20263.8965	4.469147	5.781805	7.565583	10.651616	-3.391286	-4.290566	-11.256455	17753.1604	9.261067	6.186892	11.247586	15.728856	-3.953634	-5.890418	-12.210036	18056.867	9.097143	6.321294	11.422691	14.646879	-4.034719	-5.915086	-12.21536	3992.9411	4.194177	1.45484	3.171583	6.139728	-0.927534	-1.573376	-3.115739	3433.1319	4.182792	1.193593	2.616402	5.676021	-0.783617	-1.302396	-2.953217	17086.1591	7.797774
32644.2261	8.053296	7.698231	10.356398	14.072155	-4.772767	-6.175654	-17.007751	37781.855	9.507817	10.119413	14.666059	19.309789	-5.680838	-7.351774	-19.330797	4440.5239	2.828928	1.316624	2.467724	4.928268	-0.774743	-1.220922	-3.779778	4543.1655	2.776598	1.346653	2.597318	5.072561	-0.794276	-1.258387	-3.291933	2737.2067	2.996446	1.019852	2.398708	4.054597	-0.607299	-1.001807	-2.798482	2300.0297	2.928119	0.843128	1.950951	3.404761	-0.503894	-0.898422	-2.883498	7241.0474	3.699442
18984.4058	4.202145	4.685922	5.905478	8.76217	-3.126366	-4.021555	-10.793033	26622.2188	6.013012	7.487343	9.942064	13.401868	-4.553845	-5.942031	-13.627018	25304.6685	13.279201	8.844828	16.772423	21.129133	-5.893474	-9.027364	-15.54319	25585.9773	12.880665	9.051485	17.201724	20.515054	-5.976554	-9.09324	-14.373745	5447.3882	5.381483	1.935936	4.344694	6.916899	-1.32661	-2.38907	-4.52182	4696.1927	5.421618	1.565224	3.52734	6.349009	-1.11502	-1.882151	-4.242967	24148.5058	10.913227
32402.7588	7.937768	7.566626	10.106399	12.995281	-4.770705	-6.294239	-14.851238	37810.1147	9.366309	10.023645	14.3516	18.51573	-5.73358	-7.444204	-17.275045	4455.8782	2.833543	1.297444	2.433464	5.390764	-0.775157	-1.201006	-3.804951	4549.0144	2.771058	1.33065	2.510104	5.834234	-0.789522	-1.200545	-3.890307	2730.0784	2.979087	1.013205	2.338806	4.664037	-0.612637	-0.99527	-3.699666	2315.778	2.971262	0.830357	1.922608	4.136267	-0.50416	-0.839503	-2.410215	7258.9549	3.668504
17750.3638	4.006332	4.791307	6.192107	9.097799	-2.865097	-3.642903	-8.477644	24641.4848	5.64137	7.725204	10.384339	13.948138	-4.161395	-5.185684	-12.554281	25120.6746	13.198323	8.831745	16.767184	20.312594	-5.880178	-9.021649	-15.880359	25458.6292	12.845324	9.051952	17.362623	20.161152	-6.010891	-9.147152	-15.182855	5391.2481	5.348558	1.938264	4.359342	7.105477	-1.325872	-2.276214	-4.462896	4635.9787	5.377233	1.570728	3.524624	5.86608	-1.112108	-1.857836	-3.684312	23879.5373	10.869012
17289.6826	4.796248	4.022777	5.667124	8.149443	-2.406023	-3.224083	-8.732033	21522.9165	5.902595	5.645672	8.319511	12.245142	-3.300401	-4.496954	-10.618948	2116.294	1.877541	0.688565	1.550196	3.366637	-0.40171	-0.716179	-2.872435	2185.6668	1.856678	0.705925	1.529849	3.532482	-0.413634	-0.758444	-2.696086	1519.8828	2.107372	0.652869	1.867259	3.842321	-0.359447	-0.690287	-2.375059	1305.0972	2.122971	0.538826	1.40348	4.126686	-0.293392	-0.569656	-2.361942	3689.9634	2.37749
5892.1933	2.219145	1.066698	1.384421	4.370825	-0.903358	-1.316	-4.549425	9450.4609	3.096208	1.704677	2.193101	4.927268	-1.49665	-2.165017	-6.274535	8529.3828	5.563551	2.435172	3.78568	7.073793	-1.600276	-2.394492	-5.132001	8678.7306	5.3902	2.492981	3.802561	6.483434	-1.640035	-2.391848	-6.408027	2084.0361	2.715322	0.643979	1.179871	4.000312	-0.419022	-0.836473	-3.382013	1784.9253	2.737402	0.547239	1.01397	2.637503	-0.359168	-0.676929	-2.81465	8406.9001	4.780585
26796.0507	7.242247	6.162671	8.399237	11.905975	-3.845679	-4.985644	-12.374125	31729.8267	8.303589	8.306726	11.980621	15.215329	-4.81022	-6.198245	-14.79979	3438.1445	2.461961	1.036333	1.982984	4.743813	-0.618183	-1.026092	-3.553511	3553.3872	2.449407	1.060452	2.118999	4.193801	-0.627899	-0.969109	-3.278536	2246.7526	2.660094	0.844594	2.104569	3.576677	-0.503615	-0.86975	-2.790429	1905.3843	2.652453	0.700904	1.641596	3.711739	-0.417082	-0.729125	-2.179355	5800.2605	3.230004
16811.5537	4.077665	4.440497	5.880814	10.992986	-2.652947	-3.796559	-14.882891	23544.3662	5.72928	7.142786	9.894828	13.869559	-3.936498	-5.463994	-19.969382	21535.6875	12.052865	7.606706	14.107872	17.400114	-4.91615	-7.698865	-16.741898	21801.8177	11.735677	7.767013	14.568835	19.875259	-5.026167	-8.038783	-19.522023	4727.6391	4.861905	1.716678	3.917912	6.877093	-1.129172	-2.025115	-5.312644	4056.056	4.893982	1.386196	3.097252	5.830884	-0.957221	-1.662837	-4.370926	20611.5952	9.967112
38184.8799	9.555999	9.213504	12.539761	17.603856	-5.607867	-8.071024	-30.09426	43816.7427	11.025372	11.946802	17.400805	22.591907	-6.613085	-9.251617	-37.495627	5568.9246	3.362516	1.595054	3.126282	7.193583	-0.971262	-1.633804	-8.105988	5715.7756	3.314257	1.634816	3.214447	6.531626	-0.982167	-1.650808	-5.341486	3209.3955	3.346971	1.194709	2.720823	5.344406	-0.718187	-1.254736	-4.247218	2571.5317	3.271575	0.970926	2.327784	5.607261	-0.62025	-1.321199	-5.048565	8985.4555	4.427315
10356.5884	2.643085	2.158485	2.725786	5.901364	-1.737096	-2.336012	-6.840403	16372.7925	3.926897	3.647553	4.536662	8.098691	-2.768948	-3.654808	-9.440039	13398.8367	7.431517	4.403296	7.374061	9.658944	-2.844627	-4.259155	-8.028814	13629.1924	7.191913	4.520196	7.551789	10.00077	-2.905521	-4.39127	-8.910232	3137.7943	3.530092	1.065945	2.118765	3.807138	-0.704057	-1.255174	-3.198169	2684.1091	3.509751	0.891528	1.78507	3.477246	-0.592347	-1.038785	-3.205343	13122.9434	6.336837
2480.539	1.540543	1.976986	3.560135	7.204826	-0.282062	-0.760023	-5.752218	3090.5703	1.676998	2.948798	5.062384	8.830347	-0.361856	-0.855776	-4.980944	-6.2143	0.997368	0.384737	1.134118	4.173744	-0.086787	-0.4786	-4.155959	-42.1939	0.983242	0.3884	1.081191	4.622646	-0.085411	-0.484302	-2.898353	101.3088	1.073801	0.45637	1.450372	4.500414	-0.065164	-0.45592	-3.548484	90.8838	1.077739	0.382268	1.247277	4.041671	-0.054229	-0.425471	-3.189043	203.0334	1.076562
833.8916	1.207252	0.181918	0.502416	3.953835	-0.145214	-0.433604	-3.151261	1368.9654	1.340157	0.255352	0.568513	3.766982	-0.207699	-0.592549	-3.205426	2257.6051	2.37631	0.421557	0.753745	3.56358	-0.257069	-0.517779	-3.250298	2301.1659	2.301335	0.436461	0.775379	3.363056	-0.269244	-0.651864	-3.328622	654.1046	1.552964	0.151914	0.447042	2.734188	-0.099774	-0.328755	-2.766373	583.8149	1.5885	0.132768	0.361493	2.399951	-0.081516	-0.420556	-2.549396	2488.9595	2.284307
42311.8903	12.293699	10.348997	13.765728	16.524553	-5.974335	-7.815832	-19.349792	48364.3347	13.530631	13.458829	19.858156	23.417985	-7.082843	-9.287047	-21.533759	6749.8272	4.181344	1.854995	3.447329	5.957013	-1.13912	-1.645556	-4.421091	6823.2774	4.044091	1.884203	3.474146	5.690372	-1.152256	-1.658019	-4.16682	3643.6064	3.770539	1.304114	2.913152	4.865917	-0.790702	-1.371645	-3.310476	3058.3299	3.74852	1.080335	2.383399	4.882818	-0.651264	-1.060525	-3.268853	10597.5618	5.46706
14343.622	3.162814	3.579594	4.505679	6.976595	-2.361817	-3.153398	-8.277423	21526.9155	4.662784	6.080931	7.871232	10.843347	-3.592342	-4.811773	-12.603916	17754.1773	9.333161	6.122969	10.817449	13.342353	-3.955392	-5.962035	-12.225796	18016.9722	9.189844	6.248237	11.082612	13.673135	-4.027994	-6.065929	-10.622654	4005.5177	4.24374	1.42916	3.123552	5.523885	-0.934297	-1.572501	-3.84453	3427.3912	4.196997	1.171844	2.507403	4.236279	-0.796032	-1.315626	-3.28974	17152.7285	7.925078
40539.6577	9.704097	9.995986	13.410719	16.504447	-5.873674	-7.476569	-17.781984	47277.5435	11.371962	13.062782	18.980219	23.266138	-7.010233	-9.188796	-22.228739	6215.5222	3.585112	1.769687	3.385874	5.341562	-1.104414	-1.662316	-4.757506	6294.497	3.479844	1.79111	3.355245	5.542126	-1.093708	-1.65946	-4.074641	3542.6594	3.618433	1.280076	2.806938	4.669623	-0.779664	-1.323256	-3.468053	2968.5692	3.561007	1.04769	2.243418	4.622558	-0.645207	-1.100545	-3.052341	9877.96	4.68068
13706.3301	3.056647	3.119771	3.869813	6.433969	-2.326638	-3.137075	-8.243257	20993.4433	4.541754	5.307827	6.798581	9.960669	-3.6074	-4.682528	-14.105915	17614.8225	9.17749	6.023635	10.646144	13.471985	-3.943377	-5.891224	-9.717233	17827.8267	8.913081	6.15691	10.854785	12.98656	-4.000801	-6.091077	-11.073321	3976.6004	4.212837	1.400451	2.970134	4.704603	-0.936774	-1.575667	-4.206845	3432.7196	4.216929	1.142126	2.534163	4.497866	-0.783869	-1.366349	-3.084188	17079.7908	7.732319
31200.4145	7.583104	7.357867	9.887479	13.610892	-4.544397	-5.950093	-14.844756	37384.8901	8.975748	9.977273	14.35609	18.284475	-5.637539	-7.297382	-22.21986	4312.7007	2.797823	1.271781	2.332653	4.264504	-0.750742	-1.248459	-4.275995	4431.6054	2.762054	1.305976	2.418077	4.437126	-0.756646	-1.123828	-3.380783	2703.2354	2.981395	0.99797	2.357947	4.685321	-0.604121	-1.067755	-3.16358	2294.539	2.988204	0.836876	1.888315	3.726414	-0.496203	-0.859557	-2.947192	7069.8483	3.642321
18827.7734	4.144071	4.944438	6.366127	10.045397	-3.058777	-4.049593	-13.950029	27104.3369	6.027545	8.148057	10.951553	14.507688	-4.551845	-5.939236	-21.160765	25207.0997	13.339434	8.829523	16.753149	19.318978	-5.917034	-9.637394	-22.070714	25407.064	12.841181	9.011156	17.118074	20.934068	-6.023074	-9.735882	-26.268383	5422.3311	5.497828	1.934037	4.343294	6.930817	-1.336923	-2.337287	-5.396606	4656.8237	5.492128	1.568693	3.512281	6.100466	-1.118692	-2.042051	-5.574345	24087.414	10.94048
2254.0493	1.489708	1.834833	3.068192	5.659711	-0.27156	-0.68877	-4.370907	2956.4336	1.650859	2.809506	4.835608	8.976085	-0.350615	-0.718075	-4.509592	-41.5349	0.982566	0.3563	1.051582	3.310569	-0.09748	-0.371491	-3.234755	-27.3655	0.989014	0.361677	0.978467	3.892266	-0.091239	-0.391071	-3.410188	125.2238	1.092283	0.428071	1.399696	3.084198	-0.067693	-0.314158	-2.830492	103.3449	1.089831	0.355556	1.0519	2.904905	-0.066279	-0.279406	-2.637428	152.9511	1.057187
673.053	1.171436	0.164928	0.464824	3.84884	-0.135487	-0.393269	-2.985346	1140.6086	1.285136	0.222993	0.575556	4.491959	-0.185077	-0.56537	-3.117916	2199.2441	2.333018	0.425034	0.722597	4.341335	-0.259039	-0.639136	-3.967808	2245.2342	2.269867	0.429903	0.738439	4.164615	-0.268309	-0.579504	-3.302019	635.8801	1.540252	0.15366	0.447882	3.703932	-0.097366	-0.346499	-2.420271	538.5708	1.538513	0.129615	0.409925	3.849554	-0.092691	-0.311475	-2.433876	2417.5816	2.24301
17884.0751	5.98426	4.119685	5.949601	9.077868	-2.355324	-3.23692	-8.777285	22339.0007	6.945042	5.898253	8.741541	12.726932	-3.329386	-4.536564	-10.967744	2218.4221	2.048427	0.718957	1.550843	3.42176	-0.392883	-0.66399	-2.681416	2285.97	2.024973	0.737009	1.665235	4.357919	-0.408709	-0.719932	-2.934395	1549.182	2.199789	0.653459	1.806267	3.460366	-0.348078	-0.688588	-2.375909	1315.9157	2.193599	0.55519	1.52789	3.744075	-0.296779	-0.538922	-3.433222	3813.2397	2.616165
7046.3013	2.481196	1.339061	1.720869	4.074765	-1.037241	-1.413852	-4.450185	11559.2363	3.58709	2.258336	2.910401	6.367864	-1.775935	-2.45962	-6.502609	8621.2924	5.884775	2.440513	3.761348	6.44353	-1.613526	-2.415021	-4.730114	8800.3042	5.687213	2.500949	3.915466	6.381932	-1.653219	-2.472776	-5.17981	2138.8907	2.814409	0.658906	1.244004	3.104986	-0.429575	-0.783548	-3.129516	1826.9426	2.80892	0.557491	1.042183	3.491375	-0.3625	-0.681225	-2.629598	8581.551	5.085591
25796.1367	6.965783	5.985823	8.232359	10.419365	-3.659915	-4.884421	-14.242408	31744.9932	8.061199	8.327779	12.085295	16.71081	-4.862252	-6.395767	-14.697967	3433.5747	2.488359	1.024658	2.000996	3.99046	-0.610088	-0.98198	-3.574058	3526.3162	2.450138	1.049065	2.038399	5.318973	-0.620796	-0.999803	-5.171757	2214.7671	2.640273	0.84572	2.139258	4.248136	-0.506526	-0.857645	-2.751819	1894.6325	2.647176	0.704089	1.713859	3.648452	-0.41475	-0.715339	-3.311541	5748.3237	3.240898
15778.5557	3.806147	4.371164	5.602279	8.124545	-2.496953	-3.288413	-10.198991	23041.9111	5.58115	7.368723	10.016869	13.92438	-3.772798	-4.874109	-12.870693	21341.9377	12.026989	7.597383	13.998943	16.847127	-4.842441	-7.406814	-13.542734	21612.263	11.56259	7.794378	14.578334	19.347565	-4.930022	-7.668604	-14.121747	4670.5121	4.777864	1.718539	3.798181	6.026432	-1.12325	-1.957628	-3.575575	4024.6823	4.889036	1.40524	3.129973	5.02498	-0.941874	-1.610936	-3.759171	20399.7864	9.922698
36725.8926	9.424981	8.834106	11.792298	14.995005	-5.267433	-6.902736	-19.21433	43809.0791	11.224496	11.950662	17.430588	22.582995	-6.531205	-8.79127	-25.811374	5595.845	3.336622	1.608499	2.963105	5.225667	-0.987663	-1.510178	-4.359688	5727.7343	3.286208	1.635651	3.06921	5.412498	-0.998136	-1.509704	-3.878694	3232.6356	3.381532	1.174194	2.654143	5.058192	-0.726827	-1.164493	-3.091071	2732.2373	3.354652	0.971304	2.251108	3.981375	-0.598586	-0.991442	-2.827119	8972.7961	4.40899
9088.5625	2.420339	1.918174	2.466244	5.375268	-1.570472	-2.174696	-5.805132	15125.5137	3.694763	3.393429	4.255709	7.516566	-2.553722	-3.431164	-8.935411	13305.2493	7.351784	4.372634	7.304702	9.369606	-2.833731	-4.229786	-8.548497	13537.4087	7.138723	4.481583	7.509516	10.697032	-2.898042	-4.258247	-8.470131	3097.6142	3.48779	1.062159	2.141918	3.633797	-0.702933	-1.298707	-4.451228	2660.0257	3.525321	0.878789	1.77433	3.468947	-0.580609	-1.07798	-2.593036	12896.3196	6.22319
2417.565	1.544977	1.905239	3.208518	5.777827	-0.274599	-0.593756	-3.343909	3149.1831	1.705146	2.94476	5.086628	8.020229	-0.352419	-0.728707	-4.678073	-18.9368	0.992051	0.370849	1.05057	3.241305	-0.081313	-0.346717	-2.790449	2.5476	1.001015	0.389877	1.064028	3.030105	-0.08081	-0.332526	-2.76956	146.4743	1.108044	0.454916	1.349786	3.279977	-0.055621	-0.27584	-2.483953	120.4141	1.104945	0.367405	1.119641	3.499512	-0.047827	-0.263809	-2.323775	204.0351	1.076767
669.2995	1.17261	0.155368	0.423254	3.63929	-0.139439	-0.40846	-2.840439	1154.1238	1.289114	0.226079	0.57643	4.242494	-0.191446	-0.494803	-4.463117	2266.498	2.342759	0.424025	0.733246	3.339996	-0.268004	-0.59259	-3.189292	2330.2816	2.302334	0.436727	0.795319	3.506277	-0.274175	-0.591808	-3.04204	669.1293	1.559688	0.153897	0.409332	2.806845	-0.100958	-0.386634	-2.464241	560.4127	1.550472	0.133957	0.410621	2.70756	-0.092692	-0.349503	-2.609107	2497.7162	2.264384
40441.9953	12.523472	9.901292	13.275465	16.754196	-5.64881	-7.493079	-21.537416	48516.2752	13.90944	13.425684	19.643441	23.745082	-7.12011	-9.167804	-31.074879	6738.3288	4.09806	1.872267	3.550983	5.877326	-1.141402	-1.667319	-4.804935	6853.6282	4.001268	1.898459	3.618204	5.998845	-1.145602	-1.733899	-5.01445	3644.3272	3.758841	1.315101	2.985303	5.04944	-0.790648	-1.353168	-3.138457	3051.9414	3.712853	1.07057	2.381423	4.399348	-0.63949	-1.094852	-3.639083	10588.5	5.375141
13259.2641	2.989025	3.259805	4.248894	7.492345	-2.218315	-3.04699	-8.624276	20955.5313	4.59685	5.843062	7.6102	10.821345	-3.507476	-4.46387	-10.605139	17931.5589	9.337557	6.225995	10.930124	13.384686	-4.016069	-5.907939	-11.78201	18241.332	9.184328	6.341793	11.310462	13.569384	-4.072568	-6.132138	-12.224111	4014.0768	4.190565	1.437567	3.105817	4.821507	-0.936187	-1.582239	-3.331315	3454.2782	4.259036	1.177086	2.53006	4.341571	-0.785752	-1.308549	-3.335638	17279.303	7.940645
30047.646	7.625027	7.06614	9.396243	12.589978	-4.281379	-5.547977	-12.287642	37725.8906	9.340072	10.088152	14.551982	18.531055	-5.665032	-7.214806	-16.401523	4459.5525	2.830128	1.316319	2.481587	6.109809	-0.776216	-1.136942	-3.528601	4591.115	2.795169	1.349488	2.491915	5.66099	-0.786378	-1.175084	-3.552801	2740.0379	2.973632	1.016514	2.433388	4.108175	-0.608316	-0.980309	-2.900713	2296.594	3.041429	0.817555	1.805923	3.692395	-0.471695	-0.777992	-2.728155	7279.1877	3.682431
17540.8819	3.909312	4.363185	5.534827	8.297207	-2.916029	-4.01309	-8.360602	26512.5376	5.980541	7.559313	10.13488	13.5141	-4.570733	-5.85968	-13.093618	25434.8766	13.426517	8.925247	17.073065	20.084515	-5.913933	-8.889529	-15.950359	25744.6865	12.943692	9.104921	17.535376	21.196015	-6.026561	-9.303079	-17.335269	5475.6238	5.378815	1.94083	4.334825	7.132371	-1.333285	-2.276185	-4.617122	4760.1941	5.761558	1.533126	3.419249	5.797517	-1.111331	-1.878615	-3.819534	24298.4307	10.970652
15987.601	4.516739	3.732606	5.25621	7.317568	-2.200855	-3.027392	-8.34978	21443.5576	5.722232	5.626822	8.420299	11.559217	-3.299581	-4.337966	-10.777874	2119.0762	1.863648	0.701394	1.487597	3.46294	-0.403972	-0.678336	-2.806667	2209.8393	1.860438	0.720569	1.509477	3.679662	-0.414259	-0.689807	-2.637041	1526.8066	2.102095	0.657874	1.804146	3.687099	-0.352554	-0.650459	-2.218737	1306.0116	2.15966	0.521133	1.404749	3.262467	-0.279277	-0.521115	-2.225286	3713.8108	2.36618
6115.2251	2.278795	1.11492	1.432178	3.866888	-0.937156	-1.309336	-3.799046	10455.3535	3.293396	1.941052	2.479126	4.830155	-1.646244	-2.332859	-5.39948	8757.9531	5.659526	2.493271	3.853859	6.324556	-1.642054	-2.416628	-4.759677	8960.593	5.553202	2.554866	3.941636	6.572982	-1.680475	-2.481458	-4.972754	2135.0822	2.744686	0.666607	1.217577	2.930681	-0.429699	-0.772652	-2.929339	2022.3628	3.074729	0.539709	1.069784	3.095985	-0.383239	-0.659428	-2.479952	8656.4072	4.91761
24458.7144	6.830514	5.622566	7.604639	10.251551	-3.41782	-4.55221	-11.238048	31579.6963	8.097086	8.270186	12.094474	16.130279	-4.822214	-6.347121	-17.201761	3491.3142	2.480347	1.045396	2.060845	3.904207	-0.603103	-0.921256	-2.871175	3596.4485	2.44298	1.081885	2.099526	4.647204	-0.621562	-0.983	-2.920468	2260.4646	2.63391	0.85608	2.13172	3.860645	-0.501016	-0.819558	-3.050392	1916.4464	2.621234	0.717314	1.776133	3.578562	-0.422128	-0.732188	-2.286713	5799.3544	3.194867
16484.8403	3.992622	4.266204	5.385437	7.859598	-2.582466	-3.261722	-8.545321	25113.7158	6.058597	7.555044	10.044342	14.288955	-4.125468	-5.304422	-13.000979	21882.3147	12.220061	7.752079	14.407727	17.332363	-4.893776	-7.41007	-13.538477	22237.024	11.844139	7.953709	14.855951	17.894248	-5.031684	-7.710876	-12.196915	4792.3124	4.875741	1.734705	3.832298	5.981284	-1.134007	-1.991315	-3.532831	4095.5383	4.877887	1.429023	3.228532	4.947141	-0.952936	-1.60863	-3.400503	20792.2119	10.066072
34426.669	8.948224	8.179039	10.922249	13.990857	-4.840577	-6.32021	-15.175994	43217.2012	10.852544	11.815337	17.284147	22.328711	-6.460459	-8.63535	-21.144056	5556.6894	3.314952	1.570481	2.903909	4.738774	-0.947865	-1.439821	-3.579618	5658.7343	3.236582	1.619941	3.028577	6.342435	-0.975135	-1.436509	-3.936187	3213.8544	3.318444	1.16045	2.644634	5.494985	-0.704593	-1.187199	-4.115308	2693.6791	3.292943	0.980315	2.158605	4.731243	-0.583002	-1.017464	-2.782278	8797.9756	4.327454
9199.5752	2.431606	1.967247	2.604686	5.654261	-1.580765	-2.096714	-6.044416	16009.5693	3.881285	3.700876	4.657937	7.730123	-2.681337	-3.472921	-9.881802	13573.2502	7.438697	4.469194	7.396744	10.714841	-2.873666	-4.230542	-7.918756	13851.644	7.296441	4.595382	7.622379	9.922619	-2.954079	-4.400569	-8.238814	3155.3762	3.518351	1.078123	2.191714	4.602317	-0.703934	-1.276132	-2.950905	2696.3329	3.552559	0.895216	1.801365	3.539882	-0.601029	-1.084535	-3.31167	13043.8435	6.363506
15834.5293	4.613243	3.660288	5.16851	7.722772	-2.142182	-2.804588	-7.421481	21637.5054	5.915478	5.751221	8.482217	12.128428	-3.299681	-4.550459	-10.849424	2118.7293	1.890462	0.692403	1.458157	3.695515	-0.394556	-0.710018	-2.998591	2193.9282	1.873126	0.715613	1.498805	4.017861	-0.400843	-0.692785	-2.801238	1515.5654	2.111894	0.6582	1.830997	4.957022	-0.350949	-0.666574	-2.572564	1304.2215	2.13969	0.547492	1.482585	3.154548	-0.29386	-0.627884	-2.96044	3634.9449	2.380189
5323.9869	2.112258	0.997225	1.374548	3.826724	-0.852023	-1.207101	-4.476051	9505.2046	3.122677	1.790149	2.359794	4.879623	-1.495147	-2.059709	-6.614596	8733.5274	5.743605	2.482598	3.848758	6.259369	-1.618624	-2.373946	-5.344798	8891.392	5.525541	2.559869	3.931923	6.747905	-1.666557	-2.462385	-5.778624	2098.0902	2.714171	0.663799	1.242642	4.375055	-0.440693	-0.878834	-3.878143	1852.0052	2.891208	0.648013	1.250083	4.019946	-0.362785	-0.672651	-2.740272	8420.4219	4.921338
23563.1956	6.974939	5.407803	7.237943	9.660882	-3.206008	-4.423185	-11.588049	31211.1621	8.444831	8.297235	12.162504	16.435272	-4.701164	-6.068165	-14.628477	3389.72	2.438483	1.00033	1.968006	4.569478	-0.584002	-0.994232	-4.074691	3461.2324	2.381681	1.045217	2.091886	4.56493	-0.594147	-0.937591	-3.0855	2185.4936	2.61433	0.846404	2.226873	4.443644	-0.492355	-0.890433	-2.95758	1863.5124	2.635934	0.708328	1.782833	3.849922	-0.416983	-0.746215	-2.64603	5560.2085	3.158474
15313.9844	3.796926	3.717573	4.773648	8.107272	-2.440826	-3.251034	-10.13633	24239.6987	6.034773	6.804668	9.076388	11.203643	-4.020977	-5.243854	-14.10882	21861.3478	12.058725	7.585117	14.177809	17.846952	-4.884172	-7.543024	-13.985089	22189.645	11.72324	7.809661	14.657285	17.540662	-5.040989	-7.506242	-16.153775	4772.9953	4.965252	1.693974	3.763781	6.187181	-1.145751	-1.954547	-4.598266	4098.1451	5.022328	1.392783	3.142728	6.194924	-0.972598	-1.683664	-3.719538	20541.5269	10.027342
32896.8614	8.736353	7.723375	10.218951	12.878159	-4.546591	-5.956582	-17.569787	42716.9429	10.949542	11.49359	16.706499	21.68159	-6.280836	-8.118536	-21.957438	5420.8543	3.217296	1.515468	2.859757	4.749042	-0.928516	-1.541321	-5.317271	5545.4229	3.171798	1.573148	2.897966	4.934952	-0.953668	-1.415533	-3.873664	3154.264	3.328836	1.146442	2.588764	4.641889	-0.70456	-1.181113	-4.049181	2645.8588	3.281007	0.955091	2.154237	4.590192	-0.572283	-0.968497	-3.083156	8543.4998	4.252626
9022.4023	2.406821	1.901034	2.390625	4.623055	-1.557346	-1.99601	-5.84584	16264.7915	3.952675	3.7065	4.685126	8.006204	-2.714397	-3.605437	-7.289566	13823.4653	7.364745	4.479436	7.407506	10.165533	-2.846109	-4.231894	-8.623444	14033.637	7.23169	4.604153	7.666641	10.001116	-2.943847	-4.308773	-9.012987	3205.1536	3.622612	1.074171	2.122198	3.923497	-0.712527	-1.198056	-3.248208	2663.682	3.484625	0.897417	1.815483	3.824736	-0.591297	-1.067505	-3.068076	13040.0193	6.296037
2149.5357	1.497769	1.702037	2.860269	5.415042	-0.257245	-0.572843	-3.473336	3094.8686	1.709804	2.958074	5.092585	8.426954	-0.344114	-0.679737	-3.694334	-36.861	0.98535	0.368441	0.979784	3.525621	-0.083794	-0.382227	-3.390462	-19.6665	0.99249	0.398338	1.077386	3.351091	-0.083897	-0.301504	-2.081209	122.8361	1.088667	0.465468	1.537904	3.628237	-0.054195	-0.252889	-2.264566	104.1138	1.089025	0.394951	1.259616	3.582486	-0.050074	-0.298028	-2.595423	191.1655	1.071412
839.0886	1.236161	0.165104	0.468756	3.841437	-0.144091	-0.408594	-2.872245	1435.1896	1.37545	0.266447	0.574487	3.580734	-0.2148	-0.507551	-3.149582	2487.5864	2.380116	0.485832	0.850475	3.546891	-0.290137	-0.597374	-3.403783	2548.528	2.347988	0.50699	0.942582	3.406935	-0.301831	-0.633133	-3.192417	685.6253	1.559885	0.179429	0.507535	2.868416	-0.105926	-0.338501	-2.909357	570.646	1.546282	0.154319	0.451991	2.54562	-0.092737	-0.295316	-2.242779	2556.8054	2.270059
36182.3376	12.036937	8.649732	11.452503	14.491035	-4.800508	-6.333298	-16.80295	46814.4985	13.902966	12.820569	18.706508	22.128316	-6.667981	-8.629313	-20.095521	6677.4919	3.880336	1.840397	3.317442	5.610322	-1.0846	-1.611241	-4.322976	6705.9426	3.762276	1.89822	3.509663	6.698428	-1.116362	-1.587902	-4.050962	3584.5452	3.685139	1.32333	2.955458	5.108689	-0.794992	-1.233187	-2.980691	2982.6285	3.639891	1.079331	2.417676	4.776092	-0.640148	-0.992322	-3.023688	10193.9905	5.159357
12473.8516	2.857559	2.917679	3.658763	6.158893	-2.086095	-2.631206	-5.734576	21532.3989	4.782468	5.685584	7.306544	10.17002	-3.572523	-4.616152	-10.086059	18690.8716	9.125405	6.316492	11.141016	13.499739	-3.997237	-5.824111	-12.111262	18859.2009	8.926167	6.50176	11.480846	13.956362	-4.12465	-6.084778	-10.392996	4018.447	4.10616	1.448742	3.054671	5.04127	-0.966227	-1.641841	-3.481229	3481.1687	4.236314	1.182271	2.525141	4.133601	-0.799299	-1.398073	-3.035551	17307.998	7.75132
26970.5376	7.056155	6.209204	8.178149	10.615905	-3.68817	-4.838319	-11.647933	36505.8637	9.334026	9.657165	13.827447	17.093955	-5.342461	-7.081777	-16.769043	4485.5776	2.703343	1.269345	2.330235	4.826509	-0.757846	-1.223851	-3.642129	4594.8372	2.68897	1.323486	2.460396	4.782486	-0.781005	-1.153314	-3.472784	2711.4066	2.952415	1.022752	2.458706	4.624519	-0.616237	-0.991256	-2.744668	2281.3077	2.917996	0.837969	1.931872	4.085016	-0.49556	-0.82541	-2.775925	7066.0308	3.571139
16536.5723	3.764533	4.123327	5.276298	7.929866	-2.66402	-3.274123	-8.116854	27037.539	6.239565	7.777326	10.27233	13.183008	-4.46823	-5.590244	-11.512538	26652.4819	12.712911	9.183087	17.490911	21.355115	-5.952235	-8.792759	-15.623612	26968.7183	12.425331	9.471817	18.231634	20.866489	-6.138976	-9.147475	-16.178225	5507.192	5.263764	1.989534	4.414704	7.032032	-1.368712	-2.312982	-4.383527	4717.5931	5.355034	1.600648	3.628397	5.843033	-1.140178	-1.928893	-3.687545	24438.7991	10.538562
2537.0149	1.761038	1.889068	3.124345	5.142709	-0.213046	-0.537473	-3.731174	3062.721	1.883119	2.820739	4.80498	7.753078	-0.282223	-0.649825	-4.5318	176.0152	1.076609	0.616924	1.558878	3.649314	-0.073718	-0.319876	-2.782262	181.3281	1.073365	0.626638	1.622259	3.770839	-0.075028	-0.307973	-2.660829	161.8997	1.111566	0.551837	1.798908	3.846469	-0.058082	-0.285355	-2.476573	157.7566	1.129106	0.448959	1.361789	3.274978	-0.050567	-0.265443	-2.308702	377.5296	1.138732
1264.1001	1.349166	0.253165	0.564204	3.396638	-0.166587	-0.453763	-3.272926	2015.4876	1.537568	0.387312	0.7559	4.23869	-0.258166	-0.541786	-3.360155	2100.0746	2.098201	0.458565	0.815589	3.26243	-0.260719	-0.618148	-3.195513	2201.5069	2.078559	0.479631	0.930605	3.911946	-0.271705	-0.594196	-2.890193	763.4365	1.576755	0.206993	0.486107	2.541082	-0.126539	-0.40434	-2.552142	680.0924	1.608779	0.173555	0.518399	2.958316	-0.102978	-0.305352	-2.625335	2303.3564	1.986607
42324.533	12.445001	9.629513	12.724714	15.078973	-6.334236	-8.134019	-19.874119	48931.3137	13.371785	12.915301	18.647056	21.569282	-7.516962	-9.930105	-23.539034	8744.2419	4.807052	2.34048	4.734773	6.729086	-1.646332	-2.334452	-5.696975	8783.1033	4.591448	2.403494	4.92703	7.502252	-1.633694	-2.389848	-4.962201	3949.2242	3.668718	1.411994	3.361628	5.485029	-0.874453	-1.40094	-3.302603	3346.9215	3.696929	1.177925	2.770887	4.752185	-0.711679	-1.13518	-2.792467	12532.1028	5.68656
8548.7148	2.395484	2.571428	3.33109	5.520992	-1.467652	-1.925786	-4.183712	15295.2261	3.623101	5.224305	6.983941	9.335065	-2.716931	-3.420681	-8.865749	18592.4338	9.01131	5.747819	9.582987	12.587413	-4.105602	-6.095447	-11.289517	18633.5495	8.669079	5.90614	9.823536	12.952353	-4.159498	-6.196062	-10.486851	4202.3652	3.920774	1.702975	3.050158	4.917154	-0.991665	-1.661569	-3.577407	3703.7919	4.055712	1.431323	2.542298	4.478725	-0.848625	-1.459948	-2.803457	18120.0473	7.437074
30674.1189	8.719092	7.119733	9.314028	11.880877	-4.471263	-5.767243	-12.504759	37064.3836	10.218448	9.914811	14.093707	17.813964	-5.745612	-7.398943	-16.583389	5695.5535	3.203084	1.735556	3.452526	5.667996	-1.065957	-1.585759	-3.75431	5791.7063	3.13201	1.792802	3.642874	6.472152	-1.081793	-1.625701	-4.144494	2931.1486	2.923375	1.151207	2.906617	5.825241	-0.673009	-1.091244	-3.827152	2498.1944	2.969193	0.953018	2.29111	4.131002	-0.545467	-0.936687	-3.174413	8490.5415	3.881077
10046.9668	2.847429	3.050828	4.077453	6.197335	-1.702219	-2.273979	-5.503804	16920.0805	4.273694	5.944553	8.038933	10.909281	-3.05226	-3.942903	-8.582671	25913.084	12.392881	8.169408	14.460686	17.01285	-6.090004	-9.011009	-17.757282	25960.521	11.736845	8.360116	14.933465	17.531115	-6.166793	-9.289031	-16.456985	5493.2322	4.880447	2.154164	4.178806	7.012438	-1.358365	-2.345075	-4.546673	4880.892	5.241165	1.791263	3.354101	5.527934	-1.166641	-1.990576	-3.925079	25090.2334	10.126148
15912.6445	5.083642	3.600661	4.924944	6.86599	-2.155178	-2.878059	-6.713403	20444.9434	6.160607	5.39352	7.987429	10.924061	-3.093944	-4.046239	-10.58067	2736.0073	2.025976	0.982276	2.19665	4.826432	-0.545772	-0.886743	-2.909622	2794.0166	2.00158	1.019788	2.262252	4.177105	-0.553487	-0.901437	-3.086876	1603.9425	2.044769	0.779713	2.14037	4.511332	-0.379644	-0.663509	-2.277667	1407.8117	2.113874	0.639901	1.700667	3.616165	-0.317825	-0.642518	-2.192367	4241.2602	2.40684
4500.9522	2.008595	0.774862	1.002846	3.075586	-0.747276	-1.036657	-3.140009	7921.4497	2.791704	1.340689	1.705971	4.342153	-1.324725	-1.84118	-4.851106	8436.9599	4.929039	2.293017	3.615201	6.806316	-1.616127	-2.418097	-5.211851	8498.6318	4.744962	2.368601	3.671118	5.850406	-1.644182	-2.477276	-5.715852	2257.4673	2.638234	0.665485	1.177222	3.381143	-0.462172	-0.814615	-3.49227	1986.4801	2.749777	0.555437	1.067949	3.181311	-0.398362	-0.775345	-2.543743	8489.6413	4.291075
24726.4419	7.323561	5.56296	7.237683	9.949539	-3.43472	-4.446781	-12.746404	30724.2061	8.341875	7.978362	11.300335	14.61564	-4.677253	-6.001812	-13.200743	4478.6284	2.752944	1.383548	2.863628	5.883904	-0.800046	-1.260461	-3.926003	4518.2625	2.680621	1.434912	2.912709	5.954553	-0.829714	-1.24684	-3.48692	2370.4222	2.559193	0.962594	2.557319	4.748472	-0.547441	-0.915036	-2.678667	2032.7442	2.61598	0.803366	1.999784	4.348469	-0.443974	-0.791618	-2.801029	6719.2353	3.31938
10222.5415	2.98288	3.171874	4.213517	6.519673	-1.6394	-2.110688	-4.83141	17356.3647	4.500419	6.190146	8.47058	11.726131	-2.986946	-3.995778	-8.560488	22296.573	11.077426	7.294617	13.235125	16.513079	-5.099964	-7.531482	-13.750623	22390.5315	10.613056	7.485827	13.537879	16.230093	-5.194064	-7.806345	-14.327444	4843.1329	4.448572	1.859898	3.7758	5.868768	-1.171049	-2.04987	-3.868048	4263.8368	4.673947	1.524229	3.092215	5.149565	-1.006057	-1.704704	-3.619964	21520.9334	9.085179
36249.4321	10.409323	8.602515	11.109277	13.850393	-5.26673	-7.027508	-18.184946	43423.5381	11.98184	11.899248	16.777347	20.726995	-6.563674	-8.503361	-18.139151	7093.4306	3.70966	2.098122	4.223525	7.492831	-1.297807	-1.928822	-4.208817	7108.5239	3.56582	2.158482	4.383737	7.900784	-1.309349	-1.929657	-4.496704	3438.5987	3.251245	1.321704	3.208541	5.882396	-0.777912	-1.239658	-3.203166	2918.4142	3.354371	1.084848	2.557242	4.86371	-0.616438	-1.00902	-2.788157	10432.8748	4.511504
6944.3139	2.196367	1.575978	2.006352	5.015899	-1.219767	-1.56765	-4.122911	12905.2422	3.370808	3.013346	3.738922	7.538002	-2.231855	-2.855573	-6.835037	13695.7908	6.680265	4.276142	7.115112	9.697884	-2.95048	-4.359001	-8.562811	13824.2051	6.51789	4.38291	7.377018	9.726749	-3.005626	-4.410158	-8.903005	3288.9792	3.293748	1.105957	2.182825	3.999282	-0.752719	-1.333871	-3.398207	2863.0785	3.395619	0.909499	1.741014	3.628426	-0.645521	-1.116131	-3.438694	13543.0669	5.778855
28458.9172	8.03999	6.568734	8.55333	10.663424	-4.097271	-5.26047	-12.060978	36373.8818	9.429627	9.740017	13.807201	16.884133	-5.555887	-7.077705	-15.736241	5649.5285	3.122882	1.699528	3.387685	6.312391	-1.047468	-1.552826	-4.235938	5692.4932	3.054114	1.745287	3.489335	5.606026	-1.057635	-1.547727	-3.911303	2924.4739	2.918723	1.139873	2.797946	5.05681	-0.667021	-1.170419	-3.280178	2475.0628	2.963747	0.934806	2.240404	4.493458	-0.533555	-0.888118	-2.739077	8496.3391	3.850239
13042.54	3.366369	3.547559	4.765284	7.197485	-2.151892	-2.764192	-6.647138	24931.435	5.749692	7.23584	9.814203	14.504465	-4.440467	-5.997921	-11.247664	28498.5845	13.114273	8.923196	16.40919	20.002318	-6.66455	-9.850027	-17.304458	28817.4746	12.653558	9.11455	16.762875	19.674668	-6.753503	-10.064971	-17.03971	5926.938	5.203817	2.170343	4.482961	6.712262	-1.443158	-2.523882	-5.019214	5226.2399	5.461856	1.768072	3.567737	5.464348	-1.230172	-2.046471	-3.980635	28158.1404	11.089125
14206.6181	4.47257	3.164789	4.458548	6.660172	-1.880818	-2.568643	-6.45317	19642.3296	5.441079	5.119678	7.482839	10.541817	-2.968959	-3.797358	-9.220904	2604.3298	1.953972	0.922571	2.038303	3.859012	-0.509161	-0.809226	-3.761201	2667.7676	1.927711	0.946639	2.04382	3.954563	-0.516398	-0.892825	-3.318676	1605.69	2.036829	0.75041	2.121391	3.846485	-0.370471	-0.700285	-2.661295	1411.2771	2.112072	0.61083	1.642929	3.666963	-0.301487	-0.62317	-2.650006	4175.2039	2.330041
5818.7163	2.311175	1.08347	1.40706	3.494761	-0.885617	-1.224252	-4.25295	10886.6509	3.39815	2.070843	2.658834	5.417443	-1.68921	-2.361085	-5.749393	9090.0715	5.187206	2.523222	3.934015	6.191797	-1.731085	-2.578698	-6.014854	9214.6377	4.999417	2.568022	3.991184	7.125542	-1.758571	-2.572766	-5.170383	2366.1454	2.711864	0.706817	1.36892	3.755152	-0.478641	-0.892554	-2.585706	2087.3914	2.825996	0.584771	1.103137	3.407864	-0.398026	-0.758716	-2.394209	9410.5293	4.545158
22145.5369	6.632169	4.904675	6.445691	8.54993	-3.035086	-4.04491	-9.223212	29752.9238	7.566018	7.532175	10.613079	13.952293	-4.516123	-5.76345	-14.012412	4198.0639	2.592749	1.324196	2.60726	4.567942	-0.777596	-1.209123	-4.888855	4332.8513	2.566943	1.343224	2.764358	5.104079	-0.785386	-1.177873	-3.319794	2331.1904	2.516769	0.939567	2.419845	5.379627	-0.532638	-0.899644	-3.102565	2003.259	2.583963	0.757039	1.866768	3.478544	-0.427182	-0.742053	-3.272431	6630.6282	3.168365
12352.211	3.422753	3.488047	4.656247	7.017326	-1.962126	-2.509083	-5.71843	23702.2559	5.7059	7.476215	10.173411	12.697443	-4.032687	-5.09819	-11.704671	24127.8689	11.597713	7.982953	14.432035	17.207201	-5.539984	-8.165655	-15.297368	24310.1916	11.087782	8.127156	14.716794	17.917537	-5.594292	-8.498894	-14.305913	5132.8985	4.675384	1.939789	3.990695	7.214605	-1.214326	-2.167493	-3.940201	4508.0536	4.870849	1.565447	3.062642	4.993106	-1.03436	-1.690705	-4.737298	23841.6928	9.489809
31953.423	9.057127	7.400731	9.534122	12.339462	-4.513785	-5.779924	-14.13442	41944.2783	10.539619	11.221653	15.823566	21.736972	-6.219976	-8.101413	-21.850966	6814.815	3.513743	2.020313	3.967068	6.878511	-1.254117	-1.940139	-4.971461	6895.9445	3.420034	2.040471	3.906042	6.342078	-1.244171	-1.819513	-4.269396	3397.4601	3.201215	1.278234	3.069792	4.982654	-0.747392	-1.181298	-3.887819	2878.576	3.277185	1.035624	2.327989	4.904216	-0.589573	-0.933166	-3.222489	10403.7491	4.323702
8986.8955	2.530073	1.967871	2.470275	4.414946	-1.512056	-2.020676	-5.58586	18376.9561	4.31957	4.295161	5.483946	8.276215	-3.124999	-3.997811	-11.020732	14736.4834	7.167584	4.638351	7.637493	11.647496	-3.241088	-4.829417	-8.866226	14870.5015	6.84674	4.742705	7.850433	10.906637	-3.249093	-4.86473	-8.713622	3493.9818	3.456015	1.167908	2.251073	4.169345	-0.787493	-1.37461	-3.781255	3089.4474	3.642628	0.945778	1.841289	4.304341	-0.676607	-1.080534	-2.776903	14912.3066	6.034961
1729.0488	1.410183	1.489466	2.461973	4.430408	-0.213373	-0.511094	-2.714925	2563.3979	1.535969	2.800801	4.810201	7.304264	-0.300867	-0.691098	-3.206307	8.1844	1.002996	0.509772	1.356102	3.681794	-0.083245	-0.366772	-2.59859	44.4128	1.015651	0.530913	1.372021	3.598026	-0.08284	-0.355431	-2.781703	118.8976	1.076699	0.534118	1.694676	4.172693	-0.054049	-0.303416	-2.440324	117.7711	1.092878	0.422738	1.269124	3.413543	-0.050314	-0.295207	-1.85606	224.6087	1.072534
1456.6704	1.407096	0.282774	0.561725	3.558015	-0.188779	-0.404783	-2.59313	2686.6109	1.641592	0.50506	0.894657	3.616984	-0.33269	-0.594153	-3.804518	2479.2685	2.215904	0.537379	0.953616	3.904127	-0.316637	-0.635471	-4.35402	2538.395	2.17318	0.559858	0.948767	3.897973	-0.318242	-0.621235	-3.178261	750.8041	1.547869	0.213122	0.610268	3.128519	-0.113524	-0.331373	-3.117726	641.0406	1.576728	0.185947	0.527636	2.565839	-0.103778	-0.345674	-2.347038	2641.9212	2.08712
33752.4949	10.365924	7.912892	10.386689	12.545101	-4.600314	-6.104746	-14.290253	46060.3559	11.369613	12.795667	18.336202	22.039176	-6.730108	-8.885639	-22.293812	8035.3049	4.269476	2.247935	4.338005	7.504686	-1.378961	-2.03574	-5.195038	8056.1943	4.100106	2.305784	4.602284	7.31963	-1.398667	-2.072478	-5.408231	3797.5754	3.541893	1.419254	3.261414	5.606071	-0.832123	-1.421851	-3.103267	3153.0962	3.579151	1.14592	2.635375	5.078582	-0.648611	-1.034562	-3.098666	11861.2397	5.218864
11286.5219	2.762384	3.03355	3.926299	6.707384	-1.91705	-2.42431	-5.652799	24886.688	5.183983	7.37452	9.917645	13.200578	-4.264832	-5.466578	-11.808633	19972.4014	9.135744	6.561242	11.413525	14.294542	-4.486192	-6.654206	-11.875902	20093.7512	8.894042	6.718569	11.672368	14.132347	-4.573189	-6.950334	-11.490451	4464.4727	4.141013	1.639647	3.272015	5.340404	-1.046949	-1.740387	-3.768373	3905.5974	4.298861	1.335341	2.645923	4.595092	-0.902332	-1.482985	-3.477124	19731.678	7.794564
12054.3823	3.845879	2.72104	3.811111	6.072951	-1.603904	-2.179128	-5.90556	19374.792	5.052192	5.177075	7.749535	10.740395	-3.015053	-3.878836	-8.768025	2441.8862	1.896807	0.846633	1.859174	4.399634	-0.465466	-0.753946	-3.088665	2503.9741	1.873209	0.872373	1.867082	4.129959	-0.477496	-0.788038	-2.883801	1556.7223	2.013154	0.71477	2.032406	5.14104	-0.372211	-0.670161	-2.497152	1332.7798	2.056925	0.581539	1.558922	3.47086	-0.298075	-0.583098	-3.183876	3920.6392	2.280394
6186.1753	2.415194	1.168313	1.53976	3.670035	-1.019164	-1.490585	-3.657868	13127.853	3.816087	2.610007	3.404235	6.097434	-2.027005	-2.619438	-6.906587	9209.4795	5.132012	2.590313	3.979432	6.444202	-1.764954	-2.585091	-5.248235	9324.426	5.004585	2.665533	4.107623	6.449932	-1.796307	-2.631394	-5.127345	2373.4083	2.701784	0.726211	1.300618	3.113973	-0.48483	-0.925001	-2.495149	2063.0026	2.811062	0.603345	1.168277	2.822756	-0.407517	-0.728405	-2.230155	9265.8943	4.536731
18065.727	5.688969	4.008808	5.354788	8.161963	-2.42953	-3.139507	-7.958561	28822.0298	6.9675	7.491432	10.706614	14.611444	-4.488198	-5.749248	-13.498162	4056.6718	2.526441	1.226384	2.356176	5.035544	-0.744039	-1.139224	-3.183036	4142.0886	2.499105	1.26079	2.455003	5.737981	-0.755144	-1.183509	-3.502126	2324.6979	2.531292	0.907658	2.301494	4.733122	-0.528514	-0.887367	-2.542966	1952.4476	2.549351	0.751633	1.832341	4.027407	-0.425904	-0.756543	-3.398961	6361.0669	3.154098
12184.1733	3.412193	3.365398	4.409091	6.648341	-1.899403	-2.56577	-5.913806	28319.377	6.554944	8.92284	12.173178	15.412622	-4.749139	-6.034693	-13.914429	24214.6619	11.71887	8.124919	14.749475	17.743386	-5.380302	-8.153433	-14.086641	24329.1269	11.298384	8.349217	15.290666	19.326486	-5.550186	-8.398437	-14.648075	5185.9986	4.702753	1.975222	4.078423	6.108624	-1.242696	-2.16066	-4.939089	4572.3247	5.08258	1.588251	3.312667	5.398283	-1.062468	-1.783833	-3.819639	23562.4729	9.732825
25308.9195	7.664732	5.765561	7.383112	9.081051	-3.40289	-4.454149	-10.808398	41334.2183	9.99235	11.093976	15.847791	19.451369	-6.219497	-8.082869	-19.655479	6485.6738	3.411248	1.867329	3.484407	5.649597	-1.163631	-1.760857	-4.563253	6575.1691	3.348946	1.945008	3.636328	6.013899	-1.188857	-1.733191	-4.147822	3338.9557	3.196265	1.251754	2.879289	5.723017	-0.745359	-1.270771	-3.127748	2779.5223	3.210374	1.025558	2.3414	5.040346	-0.589345	-0.930023	-3.140225	9831.7884	4.266312
7111.0591	2.199439	1.597771	2.063965	4.501293	-1.256022	-1.671235	-4.561095	19163.7261	4.452861	4.641159	5.806222	9.039078	-3.188519	-4.113003	-8.716356	14615.929	7.074515	4.70402	7.839615	10.095495	-3.102631	-4.6586	-7.568894	14729.7002	6.859063	4.830487	8.047866	10.32679	-3.170421	-4.626773	-7.987153	3425.1659	3.394409	1.184665	2.29578	4.428456	-0.775008	-1.336289	-3.046374	2995.8575	3.572847	0.958601	1.873887	3.922026	-0.660195	-1.114821	-2.747568	14382.6489	6.05692
1231.9883	1.31383	1.064815	1.892622	4.104617	-0.178984	-0.474435	-3.498397	2598.5132	1.549993	2.776203	4.817112	8.089219	-0.311805	-0.657665	-3.832651	-9.189	0.996603	0.491498	1.275295	3.250255	-0.085557	-0.366312	-2.970115	13.6419	1.00485	0.519875	1.408326	3.544205	-0.089313	-0.35737	-2.065177	115.1212	1.075359	0.532878	1.682366	4.226006	-0.056883	-0.286325	-2.529553	105.2321	1.084098	0.430849	1.409072	3.433375	-0.059003	-0.289902	-2.474945	166.0937	1.054321
1027.4256	1.321428	0.215708	0.509007	3.045377	-0.156273	-0.415863	-2.596045	2399.165	1.582563	0.460616	0.93763	4.180682	-0.308437	-0.606778	-3.702757	2578.5081	2.286088	0.534203	0.917152	3.752165	-0.3304	-0.62417	-3.464452	2638.0996	2.250577	0.549237	0.933553	3.270154	-0.331873	-0.637907	-3.752698	753.9281	1.558625	0.206405	0.636635	3.447245	-0.120216	-0.393068	-2.585909	657.3722	1.600857	0.174129	0.468578	2.787192	-0.104181	-0.353887	-3.01173	2734.1731	2.159924
26818.0056	9.705195	6.007898	7.878293	9.565264	-3.434567	-4.416579	-11.428692	45601.1714	11.635327	12.350498	17.737163	21.398858	-6.601424	-8.570117	-24.551516	7795.633	4.180778	2.189389	4.292005	6.602188	-1.366959	-1.965756	-4.808263	7804.0161	4.007249	2.222968	4.366411	6.635693	-1.345326	-1.968023	-4.979377	3739.8283	3.506848	1.402984	3.297125	5.95204	-0.813275	-1.278933	-2.888849	3119.348	3.59586	1.116554	2.513704	4.397968	-0.623655	-1.040907	-2.741727	11790.7751	5.225871
8971.2016	2.357515	2.376788	3.113198	6.060453	-1.580577	-2.010739	-5.075898	24863.8911	5.239143	7.216388	9.469219	12.200156	-4.098544	-5.185938	-10.312472	19550.2781	9.029753	6.645659	11.64953	13.932661	-4.37427	-6.481702	-11.216278	19791.0181	8.810449	6.774079	12.088923	14.861181	-4.401877	-6.68016	-10.741664	4354.1334	4.082245	1.593278	3.291156	5.057406	-1.012971	-1.701196	-4.853383	3815.0661	4.280385	1.268781	2.557072	4.165476	-0.852932	-1.408944	-3.408826	19502.9104	7.641842
18713.7539	5.431514	4.266884	5.652093	7.795251	-2.470621	-3.216438	-7.53862	34777.2226	8.344363	9.256789	13.218899	17.658225	-5.197286	-6.691338	-14.924319	5024.34	2.89334	1.490277	2.823939	4.80114	-0.893747	-1.354667	-3.883641	5089.7793	2.815875	1.520452	2.946335	5.371371	-0.890389	-1.393479	-3.544	2810.1273	2.855004	1.067263	2.515099	5.327498	-0.632199	-1.002668	-2.678883	2330.957	2.855485	0.841209	1.875574	3.738885	-0.491992	-0.800577	-2.334954	7911.4135	3.559036
10795.1973	2.926948	3.04696	4.053913	6.477067	-1.756768	-2.352266	-5.970513	29188.79	6.506581	9.239363	12.664379	17.242529	-4.866844	-6.16752	-14.389541	27648.8916	12.825404	9.5022	17.779803	20.917744	-6.458712	-9.71522	-15.764299	27901.0464	12.371319	9.678464	18.267494	21.408058	-6.528027	-10.106884	-17.18283	5792.1422	5.156868	2.1548	4.648647	6.714794	-1.403058	-2.412184	-4.558355	5055.8281	5.417239	1.717276	3.58116	5.878653	-1.174425	-1.915875	-4.325118	27189.0932	10.487871
1021.2998	1.265186	0.981572	1.760044	3.804023	-0.168503	-0.501763	-3.354367	2626.0088	1.575757	2.741492	4.610454	7.025048	-0.309982	-0.760641	-3.8206	-26.5488	0.990245	0.480137	1.315667	3.697729	-0.08502	-0.375297	-2.515154	33.2202	1.011809	0.486029	1.276133	4.068534	-0.085369	-0.346786	-2.780211	105.9228	1.069732	0.516364	1.617091	3.88071	-0.05633	-0.32064	-2.473562	105.4264	1.084309	0.39722	1.160034	2.954031	-0.050001	-0.284922	-3.088321	184.97	1.059279
886.0188	1.295867	0.182394	0.448025	3.24302	-0.13752	-0.441533	-2.606966	2134.489	1.539727	0.401554	0.717639	3.762304	-0.268187	-0.558605	-3.305284	2538.431	2.268472	0.543328	0.943324	4.089856	-0.31424	-0.712134	-3.379479	2615.7607	2.232311	0.562384	0.934917	4.183039	-0.328374	-0.63103	-3.578516	758.9037	1.574871	0.208141	0.555075	2.847427	-0.11443	-0.374686	-2.905229	624.711	1.568712	0.179289	0.530764	2.78569	-0.098096	-0.322023	-2.488991	2758.8371	2.13959
13607.3848	5.605845	2.207132	3.225678	5.602022	-1.638769	-2.271077	-6.026327	20181.4409	5.924064	5.384074	8.091771	12.172202	-3.041164	-4.127599	-10.555061	2547.0276	2.058348	0.860419	1.81548	3.78926	-0.450606	-0.751103	-3.087931	2605.3523	2.014539	0.891688	1.874325	5.452624	-0.46176	-0.725043	-2.839006	1593.8676	2.100776	0.712284	2.021835	4.002273	-0.351804	-0.657275	-2.673502	1357.8929	2.151893	0.569397	1.456412	3.187653	-0.286827	-0.585502	-2.461551	4136.2182	2.475674
7863.2881	2.722215	1.510106	1.88341	3.825045	-1.133339	-1.516858	-5.636609	15070.712	4.341314	3.041204	4.006982	7.314834	-2.278091	-2.980267	-7.592105	9446.5437	5.413998	2.721268	4.142744	6.31596	-1.791731	-2.652292	-5.447077	9651.2568	5.375532	2.794088	4.199814	6.674665	-1.831847	-2.750106	-5.440484	2406.4183	2.769287	0.73939	1.407979	3.845896	-0.483584	-0.922441	-2.980514	2063.6004	2.866349	0.612704	1.141142	3.292162	-0.412662	-0.706598	-2.943084	9652.0427	4.805301
19660.4512	5.689261	4.31678	5.773505	7.218682	-2.706277	-3.562513	-10.76058	29073.3862	6.94829	7.464661	10.594973	13.945162	-4.52168	-5.812697	-13.201976	3996.1768	2.522903	1.168417	2.384954	4.978501	-0.717305	-1.140774	-3.628655	4107.9566	2.495639	1.205689	2.286758	4.215566	-0.741626	-1.157169	-3.119213	2311.9474	2.523543	0.8939	2.285353	5.030376	-0.52603	-0.966626	-2.792227	1931.824	2.561827	0.727837	1.794187	3.497455	-0.420286	-0.779316	-2.364504	6324.1787	3.132919
14950.229	3.89152	4.261425	5.609591	7.786994	-2.277597	-2.93321	-7.455938	28801.9712	6.676002	9.309631	12.621809	15.987081	-4.729789	-6.024835	-12.076389	23729.9014	11.554525	8.220787	15.235932	18.144185	-5.243311	-7.795061	-14.4738	23843.0014	11.039701	8.445026	15.54824	19.436982	-5.380681	-8.108141	-13.330811	5102.5496	4.698937	1.913958	4.136391	6.408233	-1.214017	-2.108522	-3.785987	4461.5976	5.004572	1.53486	3.292688	5.430029	-1.027338	-1.716354	-3.810906	22774.9029	9.491249
27768.4814	7.889963	6.42234	8.323978	10.628038	-3.841185	-4.891774	-14.289655	41350.4336	10.057928	11.216079	15.76371	19.648263	-6.208796	-8.118018	-21.494585	6376.2778	3.380078	1.853683	3.456962	5.569304	-1.146302	-1.684841	-4.292766	6471.6303	3.307779	1.916829	3.555464	5.691762	-1.162837	-1.74709	-4.418342	3338.464	3.205651	1.252297	2.867782	4.950897	-0.751625	-1.213393	-3.314409	2766.0552	3.254619	1.015158	2.282397	4.382109	-0.592297	-0.969302	-3.028505	9731.5247	4.260702
9345.2354	2.560463	2.018619	2.64382	4.731057	-1.561165	-2.042093	-5.033885	20473.2007	4.689322	4.747537	5.911048	8.491673	-3.429602	-4.524377	-10.634262	14701.8555	7.128721	4.776482	7.938437	10.905806	-3.116228	-4.547083	-9.653124	14865.5659	6.976594	4.88859	8.209625	11.412224	-3.180106	-4.649257	-7.605268	3453.7576	3.494925	1.17154	2.258802	4.58564	-0.772984	-1.424136	-3.641368	2986.8348	3.629997	0.944302	1.857781	3.973289	-0.654588	-1.068221	-3.234698	14478.4629	6.121512
28227.8569	7.730062	6.641813	8.609662	10.635802	-3.793115	-4.939209	-13.162653	44458.0112	10.193968	12.365733	17.757521	21.474681	-6.585573	-8.57507	-21.530765	6983.0686	3.585328	2.058041	3.80994	6.068241	-1.22714	-1.903175	-4.416149	7067.3992	3.498789	2.10646	3.966166	6.133881	-1.250524	-1.91822	-4.504491	3617.6542	3.359447	1.367615	3.067447	5.048036	-0.799756	-1.442052	-3.260876	2976.7668	3.397071	1.089778	2.47285	4.77677	-0.613375	-0.955199	-2.854084	10750.2985	4.566887
10060.8774	2.576168	2.450423	3.185553	5.85345	-1.757975	-2.316879	-6.507429	25436.5024	5.355602	6.899866	9.038912	11.409487	-4.357493	-5.577481	-12.645386	19379.6341	8.921963	6.533342	11.458937	13.889255	-4.356761	-6.384423	-13.312247	19603.375	8.726259	6.715921	11.925815	14.926938	-4.439586	-6.792733	-11.817124	4361.3816	4.125783	1.54818	3.181634	5.205854	-1.020049	-1.789734	-3.686746	3780.755	4.28869	1.24351	2.60285	4.648185	-0.867523	-1.447909	-3.251726	19033.3352	7.608262
18119.545	5.492995	4.012754	5.25308	7.523855	-2.387697	-3.134676	-8.550068	34488.3227	8.003308	9.178881	13.138352	16.255511	-5.170019	-6.61391	-16.181618	4781.5933	2.789545	1.412352	2.671118	4.561027	-0.818026	-1.285588	-3.382588	4875.1455	2.729904	1.465471	2.817412	5.769843	-0.852271	-1.322444	-3.830146	2742.157	2.782653	1.046512	2.503169	4.897574	-0.626443	-1.013191	-2.82529	2300.9692	2.877096	0.853901	1.947957	3.65967	-0.484344	-0.920994	-2.518897	7483.7673	3.489214
12132.5967	3.174582	3.35142	4.337088	6.920901	-1.973441	-2.431694	-6.059907	33061.5854	7.209928	10.296739	14.012375	17.409987	-5.599766	-7.199019	-15.897354	27815.9741	13.044579	9.552836	18.000259	22.240508	-6.400072	-9.394381	-16.52845	27999.8979	12.564687	9.801993	18.519455	22.100161	-6.571115	-9.846771	-16.461494	5856.8519	5.262671	2.170356	4.718341	6.869582	-1.435335	-2.472739	-4.705385	5119.1462	5.626467	1.732086	3.867466	6.045485	-1.215917	-2.104973	-4.675593	26972.0518	10.821967
20354.5708	6.018437	4.489088	5.756715	8.388949	-2.724452	-3.665416	-10.420103	39886.6367	9.482127	10.651566	15.144721	18.366117	-6.000828	-7.761922	-17.598039	5897.7705	3.214208	1.683877	3.196039	5.382883	-1.032821	-1.591847	-4.055355	5979.1169	3.127895	1.729476	3.246191	5.57435	-1.055978	-1.655452	-4.034068	3238.7071	3.141881	1.215649	2.82791	4.518818	-0.719148	-1.206364	-4.263401	2673.6411	3.185503	0.974616	2.333025	4.460232	-0.565517	-0.921	-2.793363	9143.6052	4.05668
6659.2563	2.142609	1.417232	1.839217	4.399009	-1.174847	-1.531632	-4.759872	20151.6338	4.646868	4.693502	5.766286	8.378683	-3.3567	-4.313258	-9.608879	14627.8706	7.131099	4.760305	7.863957	11.059046	-3.117472	-4.615332	-8.775891	14843.7266	6.985515	4.898188	8.189088	10.505195	-3.18241	-4.730551	-8.698811	3418.4209	3.453683	1.177602	2.322916	4.671598	-0.770553	-1.274058	-2.543675	2964.5865	3.617382	0.956516	1.939234	3.641492	-0.652809	-1.206009	-3.485455	14421.6624	6.112553
746.7983	1.179846	0.853291	1.528882	4.495647	-0.243787	-0.586505	-3.731054	2621.8339	1.546154	2.834083	4.875596	8.381072	-0.319243	-0.741007	-4.079183	9.3625	1.003552	0.430545	1.271981	3.916008	-0.08936	-0.396588	-2.890722	33.9873	1.012334	0.45373	1.174715	3.223666	-0.085316	-0.346684	-2.815357	131.2537	1.087564	0.498608	1.509878	3.279101	-0.056784	-0.281353	-2.310482	91.6216	1.074681	0.396609	1.226075	3.07443	-0.054513	-0.29381	-3.062243	246.9114	1.083768
535.6392	1.093151	0.18217	0.534961	4.802492	-0.227128	-0.504123	-3.914881	2543.8853	1.618726	0.469621	0.813792	3.655832	-0.319624	-0.708953	-3.952122	2583.848	2.320919	0.537723	0.916135	3.796626	-0.318039	-0.672446	-3.462353	2659.512	2.280815	0.547627	0.92164	4.34377	-0.330045	-0.649212	-3.257025	759.418	1.572906	0.211541	0.565643	3.263678	-0.117448	-0.384449	-2.776712	645.936	1.607942	0.176279	0.547216	2.446563	-0.103158	-0.353539	-2.334452	2832.1077	2.22215
36778.854	9.490627	8.507094	11.141994	13.473143	-5.369065	-7.031066	-18.220516	44969.3442	11.358254	12.133712	17.397621	20.605079	-6.579349	-8.771338	-23.568605	7314.6172	4.028034	2.048711	3.801985	5.639497	-1.27529	-1.840625	-4.876021	7389.2732	3.889275	2.078895	3.98676	6.529122	-1.2533	-1.789245	-4.396017	3672.4071	3.516244	1.348446	3.067416	5.485031	-0.792249	-1.328068	-3.846799	3021.838	3.578079	1.065506	2.303085	4.261501	-0.608436	-1.019316	-2.941334	11331.5832	5.069835
17143.6601	3.785982	4.468079	5.765546	9.006354	-2.673445	-3.424314	-8.696943	27403.1069	5.69465	7.914241	10.57266	13.230723	-4.542851	-5.829506	-12.479539	19717.3113	9.416124	6.786674	11.932209	14.960049	-4.363646	-6.539363	-13.196994	19921.2634	9.037064	6.935807	12.383132	15.833571	-4.432937	-6.535223	-12.020921	4379.7424	4.169632	1.57561	3.340065	5.167877	-1.009182	-1.714966	-3.418928	3843.1759	4.456358	1.249656	2.646441	4.91167	-0.845995	-1.399088	-3.512721	19611.9087	7.788124
26492.1337	6.618561	6.070747	8.112898	10.878782	-3.807433	-5.030415	-11.759015	34559.145	8.091045	9.025944	12.848858	16.267199	-5.172892	-6.620224	-15.420707	4680.8987	2.755636	1.416902	2.636296	4.673267	-0.821401	-1.304964	-3.92406	4807.8167	2.705204	1.434156	2.685953	5.092345	-0.823702	-1.253189	-3.662848	2749.567	2.81658	1.034883	2.463235	5.263794	-0.612044	-1.055129	-3.714434	2275.4025	2.831381	0.81876	1.826139	4.485357	-0.46673	-0.902846	-2.539032	7567.6917	3.434877
19652.6148	4.55101	5.573578	7.366886	10.259722	-3.064333	-3.910071	-11.901015	31283.3594	6.937081	9.953505	13.816505	18.279727	-5.180742	-6.663349	-17.403013	27761.6792	12.91655	9.728801	18.550174	21.506901	-6.428951	-9.878684	-16.878785	28081.0835	12.439986	9.928315	19.023727	22.164144	-6.541769	-9.977086	-17.782051	5789.6543	5.177873	2.145051	4.706369	7.797474	-1.396111	-2.421946	-4.298149	5038.2547	5.452946	1.681635	3.597652	5.958132	-1.162661	-1.901084	-4.719351	27202.3418	10.484468
13658.3256	4.094029	3.092744	4.47885	7.159813	-1.843669	-2.507804	-7.988054	19301.8896	5.201387	5.032831	7.479992	11.355737	-2.924513	-3.784128	-10.562047	2270.6304	1.846072	0.76286	1.707838	4.314106	-0.433372	-0.714272	-3.758052	2327.3027	1.815042	0.781232	1.675294	4.014613	-0.432821	-0.753206	-2.918341	1543.466	2.018428	0.685723	1.948369	3.941522	-0.351649	-0.680414	-3.229593	1316.701	2.075404	0.537619	1.386464	3.439457	-0.284779	-0.549943	-2.48089	3876.4832	2.239537
7668.4873	2.728923	1.37974	1.826107	4.266652	-1.100473	-1.464293	-4.789633	13083.8447	3.941531	2.438173	3.003593	5.491205	-2.0259	-2.747226	-7.064656	9501.906	5.453837	2.742258	4.212758	7.419062	-1.803596	-2.642692	-5.598301	9699.6001	5.268643	2.831721	4.246741	6.325699	-1.847076	-2.709398	-6.085122	2352.8038	2.741422	0.727629	1.383991	3.506	-0.473272	-0.821694	-3.310066	2025.7847	2.86459	0.587705	1.080382	3.741129	-0.391548	-0.682868	-2.954685	9614.0298	4.651169
21008.7012	5.881574	4.787912	6.397565	9.520985	-2.933916	-3.8525	-8.2136	28804.7543	7.13835	7.527237	10.984391	15.465373	-4.461222	-5.917222	-12.524259	3677.2691	2.390084	1.117137	2.21308	4.227458	-0.651357	-1.071722	-3.719926	3815.0212	2.370066	1.16693	2.221237	4.324298	-0.669133	-1.031584	-3.273223	2257.3026	2.470975	0.88957	2.304333	4.233508	-0.51907	-0.866486	-2.526613	1880.9539	2.523484	0.70432	1.782857	3.74298	-0.404136	-0.758809	-2.935528	6069.6683	3.028141
18909.1753	4.683574	4.996062	6.399002	9.0165	-2.90201	-3.705159	-8.302469	30846.1504	7.240259	9.290412	12.468475	16.245154	-5.123656	-6.550685	-12.832538	23769.095	11.607648	8.395124	15.475246	18.0798	-5.395674	-8.154179	-14.681234	24091.0269	11.156928	8.584479	16.0514	19.247009	-5.566473	-8.511156	-15.677149	5130.3911	4.688097	1.897243	4.123674	5.99711	-1.220794	-2.051986	-4.075302	4449.3276	4.986364	1.507681	3.294598	5.377959	-1.025643	-1.759509	-4.067983	23049.3317	9.560953
13593.0586	4.095343	3.133847	4.385442	7.092648	-1.817334	-2.489934	-6.621471	19680.4482	5.269918	5.238119	7.857949	11.040957	-2.989543	-3.907441	-9.051376	2356.0379	1.881074	0.781004	1.722464	4.757133	-0.434223	-0.762657	-3.225169	2432.3313	1.863994	0.820199	1.777772	3.939808	-0.452463	-0.742251	-3.258153	1584.2947	2.046262	0.70677	1.970754	4.024961	-0.360969	-0.677293	-2.833275	1342.6435	2.101942	0.566013	1.550207	3.51829	-0.285511	-0.565983	-2.203552	3935.4106	2.312822
7758.3311	2.739586	1.416921	1.796328	3.856439	-1.118341	-1.536664	-4.366413	13808.9673	4.068329	2.614863	3.308187	6.075778	-2.118348	-2.859645	-7.094278	9542.8394	5.474029	2.739459	4.183116	7.14324	-1.80937	-2.615158	-5.517254	9717.9912	5.317653	2.817467	4.305574	6.843045	-1.85666	-2.789756	-5.505879	2372.4743	2.744599	0.736658	1.357575	3.673215	-0.488175	-0.94429	-2.549492	2020.6699	2.860225	0.59819	1.127665	3.54774	-0.405534	-0.676239	-2.30211	9516.3059	4.743101
20578.4438	5.934024	4.609905	6.082397	8.68607	-2.833332	-3.793951	-8.606286	29272.0498	7.184532	7.595559	10.891914	13.868071	-4.564095	-5.81654	-13.246476	3894.1194	2.487684	1.152239	2.181202	4.834358	-0.685261	-1.069072	-3.439044	4007.2995	2.448376	1.201283	2.370105	4.741836	-0.709808	-1.150195	-3.213102	2317.0008	2.526005	0.89998	2.24107	4.13488	-0.531495	-0.973936	-2.683555	1955.5724	2.533474	0.750403	1.807398	4.118005	-0.430519	-0.796445	-2.573727	6267.6816	3.126996
16935.4492	4.34502	4.653056	5.991249	8.316299	-2.577195	-3.293904	-8.039864	30313.2402	7.107719	9.456271	12.716892	15.996892	-4.996372	-6.354155	-15.61706	23805.4797	11.507007	8.413051	15.757997	19.026315	-5.343635	-7.942692	-13.458025	24137.8028	11.154242	8.632736	16.345737	19.599224	-5.484503	-8.260077	-16.388979	5090.8991	4.674763	1.89739	4.170031	6.202327	-1.213995	-2.064617	-4.441857	4346.9156	4.688737	1.538915	3.437874	5.400032	-1.029345	-1.705661	-3.556396	22727.7978	9.492742
27618.1665	7.715731	6.408899	8.402689	10.446403	-3.866167	-5.084995	-13.954509	40824.5561	9.910348	11.086757	15.774591	19.28889	-6.178964	-8.001604	-22.046101	6265.1458	3.343629	1.772279	3.183138	5.197647	-1.11271	-1.67436	-4.909109	6374.6894	3.273642	1.831286	3.352743	5.677134	-1.121139	-1.662768	-3.845132	3340.1591	3.182778	1.236671	2.799119	4.898293	-0.740124	-1.134446	-3.02696	2792.063	3.170377	1.02649	2.377782	4.383106	-0.601961	-1.015979	-3.443912	9651.4121	4.259586
9755.6909	2.634786	2.110319	2.594284	5.013156	-1.583742	-2.191502	-5.188213	20151.9532	4.703942	4.72197	5.89185	8.620638	-3.264475	-4.204289	-9.288813	14797.8369	7.202987	4.879265	8.266328	10.347479	-3.060842	-4.485559	-8.6561	15014.0644	7.025227	5.03637	8.424386	10.989398	-3.161933	-4.629134	-8.81319	3428.7638	3.479514	1.184011	2.360087	4.390892	-0.773813	-1.292911	-3.105622	2901.7994	3.470101	0.975937	1.950183	3.99274	-0.637123	-1.092076	-3.582561	14362.0713	6.125405
1461.2388	1.345328	1.29853	2.189968	4.617195	-0.212099	-0.519688	-3.22728	2676.4526	1.578725	2.826394	5.011859	7.966635	-0.317071	-0.730085	-3.037579	0.781	1.000295	0.440437	1.136064	3.832467	-0.08355	-0.347894	-2.86653	-12.2661	0.995628	0.465947	1.222034	4.520272	-0.081001	-0.359567	-2.500091	121.0613	1.080395	0.513885	1.597992	3.565728	-0.055913	-0.290123	-2.551483	105.5973	1.083837	0.414656	1.2826	2.828371	-0.051587	-0.310746	-2.450644	215.4575	1.072325
1111.2031	1.340924	0.214353	0.531384	3.678535	-0.162826	-0.397984	-2.790177	2165.7459	1.543093	0.399143	0.748921	4.090691	-0.282428	-0.62205	-3.653984	2614.837	2.350068	0.530576	0.916001	3.552734	-0.316982	-0.595436	-3.237879	2669.2363	2.291547	0.540126	0.930893	3.488076	-0.332075	-0.669852	-3.49018	736.0481	1.55197	0.197145	0.553784	2.821619	-0.114223	-0.325493	-2.045736	633.3013	1.562434	0.164264	0.441078	2.790649	-0.105349	-0.328497	-2.53173	2781.6343	2.220334
27747.6018	9.980136	6.371803	8.225728	10.196696	-3.577155	-4.702183	-10.193652	45467.5591	12.131361	12.403786	17.914174	21.081729	-6.686882	-8.53593	-20.377089	7310.3003	4.010597	2.079221	3.828678	5.91317	-1.254863	-1.927244	-4.641692	7419.9321	3.908849	2.125822	3.95044	6.236841	-1.272717	-1.856844	-4.291061	3732.2324	3.551255	1.381589	3.149037	4.819376	-0.809835	-1.252893	-3.286652	3094.2106	3.49702	1.139683	2.56786	4.531835	-0.651072	-1.042294	-2.411671	11211.6797	5.135992
10516.459	2.626618	2.734976	3.641997	5.669124	-1.760912	-2.254589	-5.999568	24725.6939	5.311152	7.350708	9.826799	13.002687	-4.118629	-5.144831	-13.084512	19159.5642	9.065082	6.655342	11.790181	14.373748	-4.253246	-6.182524	-12.748422	19391.1123	8.800037	6.86287	12.240727	15.098249	-4.321501	-6.447478	-10.960909	4249.1891	4.081732	1.566201	3.259989	5.053849	-0.988354	-1.699058	-3.758909	3627.3216	4.113522	1.276888	2.726662	4.988269	-0.831885	-1.38186	-3.298218	18435.6514	7.584788
18836.8633	5.402088	4.183216	5.440405	8.386771	-2.508545	-3.305848	-9.953627	35011.5479	8.683317	9.192632	13.070442	16.268941	-5.201186	-6.641468	-17.960162	4771.843	2.794312	1.417189	2.706594	4.885238	-0.829723	-1.23642	-3.919091	4895.5859	2.748257	1.44819	2.712212	5.699549	-0.838624	-1.286011	-3.840115	2797.9578	2.853304	1.063448	2.576926	4.719534	-0.6196	-1.01784	-3.342093	2332.0311	2.814824	0.878046	2.015119	3.918823	-0.503022	-0.922679	-3.757945	7666.6765	3.566245
13914.5147	3.408139	3.434816	4.467998	7.988513	-2.254051	-3.020666	-8.793725	32281.7178	7.289049	9.054024	12.093369	15.64469	-5.436954	-7.471451	-20.07955	27491.1008	12.957492	9.578217	18.277042	22.02922	-6.364134	-10.188796	-20.321593	27949.3245	12.530641	9.811651	18.90962	21.978071	-6.431415	-9.917643	-23.424964	5793.6576	5.245933	2.083355	4.604838	6.673891	-1.40182	-2.443823	-5.015109	4988.274	5.301165	1.668205	3.732646	6.142773	-1.159083	-1.984526	-4.009887	26629.1843	10.567755
18447.1919	5.321742	4.133991	5.414855	8.034994	-2.45587	-3.430257	-9.573836	35082.8569	8.473428	9.221526	13.213561	16.447019	-5.215512	-7.078939	-19.409961	4787.3899	2.792942	1.392096	2.598286	5.765243	-0.844507	-1.447538	-3.929187	4930.1863	2.75476	1.429463	2.641372	5.216858	-0.84102	-1.283667	-4.483073	2802.8169	2.862105	1.050594	2.522923	5.445784	-0.625815	-1.061752	-3.106765	2365.5978	2.858012	0.854496	1.997229	4.716468	-0.511864	-0.877608	-3.224526	7706.6458	3.525516
20185.7924	4.524529	6.287433	11.435207	19.035949	-3.099069	-4.071869	-10.306296	30516.126	6.874409	9.621708	13.253788	17.740146	-5.023323	-6.482228	-14.695614	27260.667	12.910789	9.73277	18.643448	22.421244	-6.295984	-9.772372	-17.384815	27685.3242	12.321812	9.969726	19.346375	23.81272	-6.402291	-10.131561	-18.295504	5716.0564	5.151925	2.122612	4.719634	7.245589	-1.380563	-2.462993	-4.483043	4904.4409	5.252651	1.688006	3.751438	6.45758	-1.14456	-1.973875	-5.183694	26295.8088	10.290254
13981.3032	3.794827	3.269038	4.655605	7.125173	-1.973099	-2.693795	-6.544341	19614.3193	5.39192	5.09972	7.563297	11.069165	-2.96084	-4.060099	-8.65259	2240.4598	1.838672	0.754398	1.627173	3.682321	-0.434246	-0.699192	-2.656678	2314.8818	1.816992	0.769704	1.710894	3.714836	-0.444961	-0.711732	-3.185722	1565.0164	2.046183	0.699273	2.028215	3.851743	-0.348617	-0.62517	-2.501706	1331.9039	2.052268	0.567565	1.604306	3.943046	-0.295707	-0.551	-2.318155	3867.7815	2.261987
7431.1997	2.606715	1.323686	1.779203	3.426808	-1.072496	-1.517673	-4.409017	12095.4785	3.756225	2.196953	2.71836	5.592095	-1.85704	-2.427602	-7.216134	9498.822	5.489145	2.740125	4.182156	6.87327	-1.799909	-2.58922	-6.247596	9734.0647	5.322449	2.815378	4.325313	7.21468	-1.84282	-2.714611	-5.554228	2297.5507	2.678091	0.720316	1.355938	4.011728	-0.464044	-0.87111	-2.477782	1971.991	2.723523	0.597892	1.134527	2.984171	-0.396878	-0.743018	-3.180529	9586.5171	4.704813
22549.6167	6.096457	5.212996	7.101471	9.38362	-3.194515	-4.390974	-11.453464	29150.8526	7.436567	7.647959	11.203912	16.158394	-4.488749	-5.986143	-14.813877	3718.1401	2.444393	1.117181	2.12914	5.005082	-0.659588	-1.000575	-3.751295	3847.8819	2.410306	1.149163	2.167939	5.009995	-0.675693	-1.04728	-3.162942	2298.7627	2.527227	0.891666	2.184795	4.806374	-0.515419	-0.898138	-2.845136	1934.7254	2.534785	0.728014	1.710548	3.833814	-0.432306	-0.76087	-2.653932	6111.2991	3.043364
19264.3467	4.74623	5.157053	6.595782	9.179778	-2.942636	-3.856471	-9.330837	28404.5581	6.829934	8.80368	11.839219	15.01465	-4.733126	-6.211012	-14.898583	23462.468	11.494783	8.37706	15.808093	19.542553	-5.300575	-7.963509	-16.20626	23882.1338	11.141189	8.625212	16.141299	19.909639	-5.460826	-8.138054	-16.043421	5046.6563	4.667943	1.86296	4.141977	6.850139	-1.188471	-2.043151	-4.103109	4316.0543	4.748382	1.505129	3.356936	5.456773	-0.993406	-1.630188	-3.768128	22530.8855	9.324565
32905.5532	8.309335	7.60999	9.894492	12.452657	-4.872525	-6.611658	-17.085498	40778.0229	10.196553	10.938112	15.554473	18.451569	-6.158062	-7.981408	-18.975636	6062.9797	3.27089	1.705042	3.133325	5.768156	-1.056743	-1.583467	-4.431943	6173.438	3.198305	1.761401	3.182358	5.38029	-1.083322	-1.605722	-4.593768	3329.913	3.194369	1.217588	2.830681	5.184125	-0.73689	-1.249741	-3.233083	2758.1507	3.150252	1.011998	2.364913	4.733922	-0.589462	-0.977262	-2.75677	9442.2155	4.178653
12407.0957	3.134504	2.614946	3.270807	5.641207	-1.930912	-2.491152	-6.198385	19947.0151	4.702326	4.561374	5.696793	8.690824	-3.274882	-4.235155	-9.550924	14620.6856	7.112726	4.875961	8.11257	11.065203	-3.024249	-4.483714	-8.690405	14933.168	7.001936	5.032719	8.468794	11.359516	-3.133622	-4.564139	-8.977415	3390.9775	3.433984	1.17249	2.331397	4.481589	-0.753016	-1.289584	-3.514148	2867.5892	3.436764	0.966151	1.958928	4.264478	-0.63466	-1.111362	-2.916328	14265.0781	6.045553
2049.0235	1.44426	1.729497	2.918205	5.599473	-0.250554	-0.554447	-3.014949	2626.2168	1.560533	2.864943	5.00788	7.800051	-0.31745	-0.635334	-3.55367	-1.5615	0.99941	0.437344	1.090818	3.64086	-0.081583	-0.37764	-3.067354	25.2918	1.009108	0.457689	1.182747	4.288196	-0.082246	-0.331655	-2.951276	126.6314	1.083926	0.50699	1.627215	3.507093	-0.055668	-0.294486	-2.897316	108.9602	1.085776	0.413107	1.270395	3.030861	-0.054489	-0.245959	-2.282697	236.9199	1.08023
1432.1235	1.369428	0.272524	0.56599	3.391955	-0.179444	-0.488715	-3.270877	2266.156	1.56601	0.411944	0.8554	3.900908	-0.291475	-0.628384	-3.756748	2664.4071	2.376486	0.537301	0.879907	3.234427	-0.322799	-0.627565	-3.678983	2717.1033	2.316066	0.554134	0.934177	3.653563	-0.327842	-0.640138	-3.428045	763.0454	1.571767	0.198503	0.45605	4.106986	-0.113772	-0.364062	-2.316354	656.4779	1.587112	0.171168	0.425085	2.725633	-0.10031	-0.318561	-2.903534	2802.0622	2.219826
36726.7417	10.520094	8.765061	11.653351	14.554204	-5.241237	-6.636699	-17.933559	45398.8076	11.991623	12.50291	18.279939	22.683492	-6.687329	-8.609214	-21.486465	7159.4673	3.917904	2.01061	3.782399	6.079976	-1.213284	-1.809123	-4.121323	7298.8562	3.812028	2.070453	3.849402	6.532659	-1.237171	-1.79098	-4.47276	3698.7475	3.511462	1.357072	3.077708	6.759481	-0.80861	-1.313672	-3.621087	3072.4467	3.470027	1.123818	2.544509	4.424148	-0.647018	-1.068007	-2.998733	11028.3731	5.017568
16423.8496	3.655053	4.205068	5.43231	8.038489	-2.584504	-3.434742	-9.755677	25936.2402	5.54038	7.527892	9.877061	13.702606	-4.315574	-5.449047	-13.49762	19477.7569	9.174135	6.776935	12.218122	14.689211	-4.292764	-6.484721	-11.390645	19793.3254	8.930233	6.971772	12.432117	15.169127	-4.396902	-6.631729	-11.583584	4316.8802	4.113208	1.573143	3.314682	5.142439	-1.001408	-1.710427	-3.417057	3681.8029	4.134607	1.28992	2.816464	5.065344	-0.837546	-1.450772	-2.759702	18698.8301	7.672433
35059.9136	8.627361	8.338916	11.015391	13.399488	-5.040244	-6.517642	-15.298646	44162.6889	10.500516	12.220359	17.761716	21.718486	-6.508804	-8.226914	-22.474177	6652.8716	3.489154	1.904205	3.511638	6.13178	-1.133716	-1.82823	-5.552209	6782.3049	3.418335	1.957441	3.647402	5.818222	-1.169009	-1.723837	-4.074653	3625.7564	3.410911	1.336212	2.992993	5.039756	-0.794463	-1.20316	-2.962064	3017.2877	3.358368	1.101296	2.464682	4.6479	-0.638498	-1.053757	-3.199221	10397.043	4.485617
15491.7055	3.472677	3.59951	4.426266	7.00784	-2.508063	-3.362918	-8.229827	24954.9926	5.385238	6.457169	8.344907	11.843119	-4.246526	-5.35151	-13.440599	19166.4565	8.950024	6.670539	11.829142	14.373039	-4.192525	-6.197743	-11.924799	19472.1902	8.723554	6.871603	12.221945	15.698373	-4.308942	-6.468172	-10.76351	4253.2201	4.055667	1.530927	3.238767	5.621939	-0.991744	-1.659062	-4.111265	3644.7673	4.088638	1.255767	2.680149	4.598279	-0.838467	-1.414674	-5.39728	18452.9117	7.465418
26284.647	6.579559	6.066256	8.024293	10.192043	-3.779848	-4.805476	-10.909972	34803.0635	8.278978	9.258426	13.446225	16.933168	-5.282395	-6.961786	-15.199029	4617.5943	2.73546	1.354698	2.526778	4.217089	-0.7996	-1.197581	-3.684791	4718.3225	2.674098	1.401804	2.607543	4.967833	-0.820775	-1.257901	-3.559052	2775.0789	2.829782	1.049542	2.466169	4.44483	-0.625991	-0.970433	-3.082918	2330.5406	2.814542	0.863902	2.032739	4.541454	-0.505348	-0.906131	-2.926234	7418.1375	3.46942
21221.2031	4.801421	5.609669	7.290369	10.055675	-3.351313	-4.265341	-10.151982	32923.7031	7.299059	9.920658	13.198875	15.962034	-5.569865	-6.96308	-15.298684	27433.9951	12.930098	9.6504	18.78088	22.647153	-6.275367	-9.596052	-16.434477	27809.2109	12.522955	9.941258	19.229537	22.822174	-6.455723	-9.937892	-17.148577	5792.1137	5.178375	2.129455	4.704587	7.627311	-1.40372	-2.348466	-4.792623	4944.8943	5.188222	1.724082	3.90401	6.017691	-1.191488	-2.075359	-4.210963	26276.5112	10.57975
1810.398	1.398076	1.573616	2.661359	5.040333	-0.231546	-0.571093	-3.068716	2586.9771	1.559167	2.799579	4.945123	8.481324	-0.31968	-0.663005	-3.774728	19.5218	1.007405	0.408912	1.087551	3.661333	-0.09304	-0.371506	-3.123886	12.2521	1.004397	0.433805	1.184892	4.364987	-0.095648	-0.341475	-2.555147	119.7467	1.078956	0.491006	1.547922	3.836946	-0.058355	-0.312147	-2.486243	133.7653	1.105715	0.404202	1.327348	3.351587	-0.058739	-0.307461	-2.3865	239.4299	1.0809
1150.9761	1.312163	0.220385	0.50746	3.652652	-0.1687	-0.447314	-2.750894	1907.5613	1.486352	0.34141	0.706293	4.26092	-0.256644	-0.577686	-4.056788	2597.5209	2.34177	0.514947	0.849201	3.625315	-0.308198	-0.631452	-3.517671	2721.2057	2.335639	0.531241	0.894901	3.536914	-0.326228	-0.713497	-3.883252	743.7748	1.558815	0.186949	0.504999	3.603776	-0.114122	-0.343487	-2.902689	621.4208	1.543219	0.160013	0.461108	2.724563	-0.098717	-0.320957	-2.528677	2848.7303	2.250982
14602.3872	5.046916	3.3414	4.80543	7.6468	-1.864061	-2.490808	-6.62883	20309.6262	6.130147	5.305066	7.882265	11.620937	-3.008139	-4.013406	-10.19694	2405.0413	1.989954	0.811016	1.760648	4.170357	-0.427362	-0.778899	-3.548394	2505.7329	1.981735	0.821813	1.864462	4.065275	-0.437874	-0.752887	-3.108301	1598.6142	2.101133	0.717205	2.06752	4.511682	-0.354896	-0.689378	-2.578635	1356.2505	2.087988	0.586483	1.574552	3.638406	-0.301867	-0.562403	-3.01715	4042.3182	2.457956
8628.7481	2.947804	1.606791	2.171274	4.427204	-1.194546	-1.640124	-4.997071	14549.4322	4.352096	2.865398	3.636943	7.251943	-2.169459	-2.953767	-8.834544	9817.3724	5.822529	2.840493	4.28984	6.58301	-1.833307	-2.775851	-6.775032	10082.0625	5.686241	2.925778	4.469516	7.595113	-1.882812	-2.796308	-6.724758	2423.9583	2.83964	0.747041	1.392942	3.974014	-0.482098	-0.874756	-3.325282	2050.9733	2.80434	0.624771	1.212591	3.702526	-0.399072	-0.789707	-2.766967	9903.2224	4.997006
21587.8765	5.959928	4.893102	6.60927	9.499474	-3.000265	-4.14096	-13.298623	29255.5371	7.229747	7.526286	10.823531	14.519746	-4.443912	-5.986947	-16.948153	3689.6245	2.411516	1.123554	2.204368	4.390898	-0.654519	-1.033292	-3.482716	3785.9211	2.359616	1.136561	2.197466	4.846329	-0.66594	-1.048356	-3.345498	2295.8774	2.525529	0.887906	2.316384	4.830256	-0.516849	-0.954823	-3.17772	1930.0438	2.496196	0.724493	1.776694	4.419204	-0.425047	-0.768772	-4.158023	6155.6953	3.050669
17567.0249	4.353947	4.951915	6.545118	9.446718	-2.664388	-3.623139	-13.327804	27346.3643	6.596601	8.86081	11.98637	16.335487	-4.427546	-6.068621	-17.290018	23388.8897	11.408502	8.51547	16.161929	21.339798	-5.289175	-8.164846	-17.658381	23924.9868	11.215369	8.77077	16.615436	20.726167	-5.361152	-8.468136	-16.587285	5043.8292	4.678271	1.891594	4.231735	7.020585	-1.168077	-2.088199	-4.614202	4297.8185	4.705169	1.514293	3.533116	6.232511	-0.972137	-1.638704	-3.905924	22698.5976	9.43479
31531.2797	8.429064	7.372068	9.773234	12.771886	-4.499001	-6.030594	-20.36281	41217.3852	10.587639	10.957929	15.70174	20.070986	-6.058265	-8.059453	-27.562071	6079.8792	3.289753	1.77333	3.293428	5.640894	-1.066849	-1.715694	-5.017807	6232.5437	3.217243	1.782053	3.292627	6.133359	-1.069237	-1.667907	-4.730183	3322.8742	3.21554	1.2346	2.919867	6.011904	-0.720219	-1.268849	-5.16994	2792.5916	3.176047	1.007884	2.317363	4.796937	-0.578165	-1.034128	-3.756597	9667.3318	4.192074
10615.336	2.788271	2.288836	2.89752	6.851974	-1.718331	-2.468561	-8.00347	18180.9756	4.404884	4.185782	5.388429	8.107758	-3.014676	-3.996125	-12.301484	14653.948	7.219298	4.920124	8.455283	11.021426	-3.122133	-4.771262	-10.949877	15021.4255	7.046041	5.050117	8.550249	11.607035	-3.198226	-4.949545	-11.918736	3361.3077	3.447141	1.156446	2.356261	4.93424	-0.739657	-1.370018	-4.48942	2889.6467	3.488568	0.950359	1.938603	4.533073	-0.626131	-1.188273	-3.559977	14352.0627	5.982018
1966.2685	1.454381	1.68237	2.902875	6.012424	-0.238695	-0.65208	-4.118872	2765.8086	1.624768	2.936284	5.172226	9.452807	-0.328863	-0.737435	-3.145163	-8.3369	0.996861	0.432975	1.211673	4.669027	-0.09328	-0.387807	-3.235818	-14.1548	0.994975	0.45634	1.265248	3.986491	-0.092673	-0.366394	-2.574683	124.0537	1.082607	0.510271	1.596629	3.889114	-0.080521	-0.406507	-3.972094	96.7495	1.075438	0.415734	1.309637	3.456779	-0.060207	-0.310385	-2.790086	224.0566	1.074531
1102.7243	1.30169	0.221057	0.565221	3.795535	-0.170423	-0.490389	-4.0364	1862.2207	1.482519	0.341709	0.738033	4.524215	-0.251378	-0.63415	-4.592163	2638.502	2.371473	0.533216	0.956373	4.087679	-0.325106	-0.666503	-3.706202	2746.9948	2.350328	0.549916	0.989728	4.811864	-0.331949	-0.65915	-3.74403	740.4681	1.551908	0.202154	0.623537	3.200963	-0.113986	-0.367097	-3.136532	641.5298	1.580947	0.171118	0.489657	3.218518	-0.102958	-0.361892	-2.961594	2808.384	2.242219
35206.5413	10.956541	8.399219	11.223953	14.740915	-4.867739	-6.571079	-22.493264	45610.1755	12.776956	12.637256	18.588173	23.798101	-6.606209	-9.613517	-28.657232	7204.344	3.970035	2.016673	3.828722	7.054768	-1.200159	-1.881529	-5.727851	7344.468	3.862844	2.072447	3.921975	7.238077	-1.224944	-2.093982	-6.334573	3737.8773	3.571642	1.389717	3.100054	5.778017	-0.806427	-1.307089	-4.443615	3104.7535	3.55201	1.128426	2.559553	4.926017	-0.638135	-1.114037	-3.548263	11110.7212	5.094775
15224.2934	3.417342	3.83335	5.019655	8.859909	-2.445561	-3.302855	-11.484509	24959.3438	5.418585	7.149288	9.421058	13.847146	-4.170605	-5.830553	-17.271404	19223.185	9.09866	6.782303	12.297957	15.526284	-4.216333	-6.461058	-13.821102	19514.2979	8.866441	7.003657	12.573782	15.652181	-4.348588	-6.718039	-14.782681	4298.8604	4.221738	1.543424	3.385469	6.299177	-1.052614	-1.684486	-4.653316	3634.0799	4.126945	1.274362	2.80219	5.261881	-0.827646	-1.514173	-4.448019	18316.9319	7.531183
25902.3222	6.786642	5.975365	7.922246	10.498094	-3.692024	-4.96014	-12.602804	35245.166	8.776893	9.405626	13.581358	17.274541	-5.394947	-6.938272	-17.670573	4701.2724	2.76899	1.390425	2.638079	5.044445	-0.824305	-1.293787	-3.891743	4806.3195	2.710511	1.433668	2.687024	5.720365	-0.836421	-1.292979	-3.610749	2797.4477	2.851115	1.049744	2.461498	4.87589	-0.635783	-1.125351	-3.66118	2357.1848	2.866552	0.871229	1.987875	4.202428	-0.517483	-0.868517	-2.874806	7598.177	3.56283
19635.2763	4.489828	5.030893	6.538763	9.947022	-3.167556	-4.173487	-11.223242	31165.3843	7.115424	9.15834	12.288851	17.053391	-5.318757	-7.180789	-19.037765	27181.6423	12.835562	9.661341	18.7553	23.029462	-6.186147	-9.59494	-16.477128	27617.4468	12.466126	9.958601	19.388265	23.474731	-6.387259	-9.627617	-20.847049	5742.2502	5.170951	2.08731	4.705924	7.38563	-1.391145	-2.438852	-4.581554	4914.3321	5.258985	1.68827	3.870838	6.440843	-1.165686	-2.034624	-4.454937	25819.4253	10.499897
13272.0825	3.93384	3.067142	4.39691	6.477589	-1.815879	-2.496824	-8.569823	19658.5401	5.252013	5.238692	7.859228	11.94721	-3.070882	-3.976045	-9.428905	2252.9668	1.83761	0.729554	1.632226	4.393578	-0.432716	-0.797796	-3.054926	2336.7508	1.827056	0.76203	1.701997	4.914548	-0.441028	-0.745948	-3.016943	1585.1567	2.050722	0.694576	1.916811	4.167039	-0.362742	-0.707177	-2.948541	1317.7441	2.032479	0.566271	1.578159	4.241383	-0.304265	-0.549594	-1.868864	3871.6719	2.307465
7522.2334	2.674227	1.347752	1.686939	4.104282	-1.07246	-1.565552	-4.749838	13089.2788	3.946352	2.469452	3.165028	5.875554	-2.0211	-2.654231	-8.409722	9615.1826	5.645513	2.765762	4.23705	7.032565	-1.786643	-2.657928	-5.877738	9794.2233	5.408321	2.866478	4.385128	7.07955	-1.835361	-2.777177	-5.529413	2341.9586	2.739874	0.736523	1.375358	4.267869	-0.468638	-0.838061	-3.03376	1986.4531	2.792994	0.611119	1.127458	3.332318	-0.415519	-0.811848	-2.271037	9433.0007	4.784358
20848.7397	5.891959	4.708009	6.289175	8.99287	-2.867417	-3.779785	-9.898992	29257.4619	7.287407	7.634823	11.056562	15.300271	-4.50369	-5.909932	-15.600341	3653.0341	2.401264	1.076498	2.175011	5.233082	-0.64044	-1.035323	-3.349168	3794.0993	2.387508	1.11659	2.19975	4.226517	-0.670374	-1.071469	-3.814353	2276.6261	2.497284	0.884884	2.176146	4.731981	-0.518263	-1.00122	-3.208196	1942.2943	2.516415	0.744019	1.886496	4.12756	-0.435485	-0.779214	-2.65606	5995.7666	3.066173
19090.6035	4.641154	5.071283	6.495595	9.477448	-2.920152	-3.832988	-10.955068	30385.5849	7.204388	9.282985	12.653729	15.367498	-4.973972	-6.602224	-16.102193	23440.4927	11.819134	8.399791	15.930505	19.198287	-5.247144	-8.101434	-16.716399	23876.8808	11.359927	8.662015	16.465174	20.199665	-5.371043	-8.246062	-16.947281	5081.8683	4.730613	1.887581	4.240633	6.712434	-1.188354	-2.042133	-4.243139	4331.4206	4.724372	1.54065	3.514565	5.658137	-1.001406	-1.815248	-3.748344	22384.605	9.583085
30507.3804	7.910326	7.042888	9.263521	12.166592	-4.385032	-5.812976	-14.510946	41014.3164	9.989739	10.991463	15.766914	18.846663	-6.168597	-8.172677	-24.744807	5954.6643	3.2552	1.705283	3.186751	6.2271	-1.039143	-1.575393	-4.841644	6117.0559	3.185287	1.759238	3.243784	5.654516	-1.062585	-1.580414	-4.157712	3312.25	3.174373	1.231318	2.731181	4.798454	-0.731476	-1.229569	-3.796274	2798.0015	3.145556	1.033469	2.36705	4.1663	-0.60299	-0.986904	-3.060825	9349.0901	4.144404
11319.9893	2.877521	2.430143	3.038162	6.224563	-1.825419	-2.377864	-7.055336	19879.9888	4.685666	4.629791	5.830813	9.416973	-3.282981	-4.312684	-10.134818	14940.825	7.407142	4.909081	8.382077	11.451852	-3.161531	-4.793386	-11.520541	15219.3733	7.218136	5.071441	8.722495	10.483014	-3.224439	-4.771462	-10.615989	3439.693	3.502673	1.188927	2.469613	4.276034	-0.763018	-1.33389	-3.686351	2914.1577	3.447126	0.988233	2.100787	4.344076	-0.640964	-1.069006	-2.744886	14457.1475	6.240376
13604.1425	4.080575	3.141374	4.415886	7.979822	-1.810234	-2.419435	-7.084518	20055.5991	5.384607	5.278797	7.806449	12.159337	-3.051463	-4.173635	-10.905967	2256.8655	1.84473	0.757682	1.665261	4.526773	-0.433735	-0.732886	-3.304633	2372.1616	1.845026	0.783948	1.670041	4.314559	-0.445867	-0.723253	-2.7975	1582.604	2.039955	0.705487	1.895138	4.021895	-0.364161	-0.668939	-2.727021	1355.0323	2.036747	0.578198	1.624304	3.759823	-0.312566	-0.559765	-2.311294	3955.5222	2.323048
[truncated: 13,081 more rows]
[truncated: 79 more columns]
