# Supplementary material for: Energy optimization for wireless sensor network using minimum redundancy maximum relevance feature selection and classification techniques
Source: PeerJ Comput Sci. 2024 Apr 30;10:e1997. doi: 10.7717/peerj-cs.1997 (PMC11157571; doi:10.7717/peerj-cs.1997)
Supplement: Supplemental Information 4 [file peerj-cs-10-1997-s004.m]

function [trainedClassifier, validationAccuracy] = trainClassifier(trainingData)
% [trainedClassifier, validationAccuracy] = trainClassifier(trainingData)
% Returns a trained classifier and its accuracy. This code recreates the
% classification model trained in Classification Learner app. Use the
% generated code to automate training the same model with new data, or to
% learn how to programmatically train models.
%
%  Input:
%      trainingData: A table containing the same predictor and response
%       columns as those imported into the app.
%
%  Output:
%      trainedClassifier: A struct containing the trained classifier. The
%       struct contains various fields with information about the trained
%       classifier.
%
%      trainedClassifier.predictFcn: A function to make predictions on new
%       data.
%
%      validationAccuracy: A double containing the accuracy as a
%       percentage. In the app, the Models pane displays this overall
%       accuracy score for each model.
%
% Use the code to train the model with new data. To retrain your
% classifier, call the function from the command line with your original
% data or new data as the input argument trainingData.
%
% For example, to retrain a classifier trained with the original data set
% T, enter:
%   [trainedClassifier, validationAccuracy] = trainClassifier(T)
%
% To make predictions with the returned 'trainedClassifier' on new data T2,
% use
%   yfit = trainedClassifier.predictFcn(T2)
%
% T2 must be a table containing at least the same predictor columns as used
% during training. For details, enter:
%   trainedClassifier.HowToPredict

% Auto-generated by MATLAB on 21-Nov-2023 19:25:01


% Extract predictors and response
% This code processes the data into the right shape for training the
% model.
inputTable = trainingData;
predictorNames = {'V1', 'V2', 'V3', 'V4', 'V5', 'V6', 'V7', 'V8', 'V9', 'V10', 'V11', 'V12', 'V13', 'V14', 'V15', 'V16', 'V17', 'V18', 'V19', 'V20', 'V21', 'V22', 'V23', 'V24', 'V25', 'V26', 'V27', 'V28', 'V29', 'V30', 'V31', 'V32', 'V33', 'V34', 'V35', 'V36', 'V37', 'V38', 'V39', 'V40', 'V41', 'V42', 'V43', 'V44', 'V45', 'V46', 'V47', 'V48', 'V49', 'V50', 'V51', 'V52', 'V53', 'V54', 'V55', 'V56', 'V57', 'V58', 'V59', 'V60', 'V61', 'V62', 'V63', 'V64', 'V65', 'V66', 'V67', 'V68', 'V69', 'V70', 'V71', 'V72', 'V73', 'V74', 'V75', 'V76', 'V77', 'V78', 'V79', 'V80', 'V81', 'V82', 'V83', 'V84', 'V85', 'V86', 'V87', 'V88', 'V89', 'V90', 'V91', 'V92', 'V93', 'V94', 'V95', 'V96', 'V97', 'V98', 'V99', 'V100', 'V101', 'V102', 'V103', 'V104', 'V105', 'V106', 'V107', 'V108', 'V109', 'V110', 'V111', 'V112', 'V113', 'V114', 'V115', 'V116', 'V117', 'V118', 'V119', 'V120', 'V121', 'V122', 'V123', 'V124', 'V125', 'V126', 'V127', 'V128'};
predictors = inputTable(:, predictorNames);
response = inputTable.Class;
isCategoricalPredictor = [false, false, false, false, false, false, false, false, false, false, false, false, false, false, false, false, false, false, false, false, false, false, false, false, false, false, false, false, false, false, false, false, false, false, false, false, false, false, false, false, false, false, false, false, false, false, false, false, false, false, false, false, false, false, false, false, false, false, false, false, false, false, false, false, false, false, false, false, false, false, false, false, false, false, false, false, false, false, false, false, false, false, false, false, false, false, false, false, false, false, false, false, false, false, false, false, false, false, false, false, false, false, false, false, false, false, false, false, false, false, false, false, false, false, false, false, false, false, false, false, false, false, false, false, false, false, false, false];

% Feature Ranking and Selection
% Replace Inf/-Inf values with NaN to prepare data for normalization
predictors = standardizeMissing(predictors, {Inf, -Inf});
% Normalize data for feature ranking
predictorMatrix = normalize(predictors, "DataVariable", ~isCategoricalPredictor);

% Rank features using MRMR algorithm
featureIndex = fscmrmr(...
    predictorMatrix, ...
    response);
numFeaturesToKeep = 100;
includedPredictorNames = predictors.Properties.VariableNames(featureIndex(1:numFeaturesToKeep));
predictors = predictors(:,includedPredictorNames);
isCategoricalPredictor = isCategoricalPredictor(featureIndex(1:numFeaturesToKeep));

% Train a classifier
% This code specifies all the classifier options and trains the classifier.
classificationKNN = fitcknn(...
    predictors, ...
    response, ...
    'Distance', 'Euclidean', ...
    'Exponent', [], ...
    'NumNeighbors', 1, ...
    'DistanceWeight', 'Equal', ...
    'Standardize', true, ...
    'ClassNames', [1; 2; 3; 4; 5; 6]);

% Create the result struct with predict function
predictorExtractionFcn = @(t) t(:, predictorNames);
featureSelectionFcn = @(x) x(:,includedPredictorNames);
knnPredictFcn = @(x) predict(classificationKNN, x);
trainedClassifier.predictFcn = @(x) knnPredictFcn(featureSelectionFcn(predictorExtractionFcn(x)));

% Add additional fields to the result struct
trainedClassifier.RequiredVariables = {'V1', 'V10', 'V100', 'V101', 'V102', 'V103', 'V104', 'V105', 'V106', 'V107', 'V108', 'V109', 'V11', 'V110', 'V111', 'V112', 'V113', 'V114', 'V115', 'V116', 'V117', 'V118', 'V119', 'V12', 'V120', 'V121', 'V122', 'V123', 'V124', 'V125', 'V126', 'V127', 'V128', 'V13', 'V14', 'V15', 'V16', 'V17', 'V18', 'V19', 'V2', 'V20', 'V21', 'V22', 'V23', 'V24', 'V25', 'V26', 'V27', 'V28', 'V29', 'V3', 'V30', 'V31', 'V32', 'V33', 'V34', 'V35', 'V36', 'V37', 'V38', 'V39', 'V4', 'V40', 'V41', 'V42', 'V43', 'V44', 'V45', 'V46', 'V47', 'V48', 'V49', 'V5', 'V50', 'V51', 'V52', 'V53', 'V54', 'V55', 'V56', 'V57', 'V58', 'V59', 'V6', 'V60', 'V61', 'V62', 'V63', 'V64', 'V65', 'V66', 'V67', 'V68', 'V69', 'V7', 'V70', 'V71', 'V72', 'V73', 'V74', 'V75', 'V76', 'V77', 'V78', 'V79', 'V8', 'V80', 'V81', 'V82', 'V83', 'V84', 'V85', 'V86', 'V87', 'V88', 'V89', 'V9', 'V90', 'V91', 'V92', 'V93', 'V94', 'V95', 'V96', 'V97', 'V98', 'V99'};
trainedClassifier.ClassificationKNN = classificationKNN;
trainedClassifier.About = 'This struct is a trained model exported from Classification Learner R2022b.';
trainedClassifier.HowToPredict = sprintf('To make predictions on a new table, T, use: \n  yfit = c.predictFcn(T) \nreplacing ''c'' with the name of the variable that is this struct, e.g. ''trainedModel''. \n \nThe table, T, must contain the variables returned by: \n  c.RequiredVariables \nVariable formats (e.g. matrix/vector, datatype) must match the original training data. \nAdditional variables are ignored. \n \nFor more information, see <a href="matlab:helpview(fullfile(docroot, ''stats'', ''stats.map''), ''appclassification_exportmodeltoworkspace'')">How to predict using an exported model</a>.');

% Extract predictors and response
% This code processes the data into the right shape for training the
% model.
inputTable = trainingData;
predictorNames = {'V1', 'V2', 'V3', 'V4', 'V5', 'V6', 'V7', 'V8', 'V9', 'V10', 'V11', 'V12', 'V13', 'V14', 'V15', 'V16', 'V17', 'V18', 'V19', 'V20', 'V21', 'V22', 'V23', 'V24', 'V25', 'V26', 'V27', 'V28', 'V29', 'V30', 'V31', 'V32', 'V33', 'V34', 'V35', 'V36', 'V37', 'V38', 'V39', 'V40', 'V41', 'V42', 'V43', 'V44', 'V45', 'V46', 'V47', 'V48', 'V49', 'V50', 'V51', 'V52', 'V53', 'V54', 'V55', 'V56', 'V57', 'V58', 'V59', 'V60', 'V61', 'V62', 'V63', 'V64', 'V65', 'V66', 'V67', 'V68', 'V69', 'V70', 'V71', 'V72', 'V73', 'V74', 'V75', 'V76', 'V77', 'V78', 'V79', 'V80', 'V81', 'V82', 'V83', 'V84', 'V85', 'V86', 'V87', 'V88', 'V89', 'V90', 'V91', 'V92', 'V93', 'V94', 'V95', 'V96', 'V97', 'V98', 'V99', 'V100', 'V101', 'V102', 'V103', 'V104', 'V105', 'V106', 'V107', 'V108', 'V109', 'V110', 'V111', 'V112', 'V113', 'V114', 'V115', 'V116', 'V117', 'V118', 'V119', 'V120', 'V121', 'V122', 'V123', 'V124', 'V125', 'V126', 'V127', 'V128'};
predictors = inputTable(:, predictorNames);
response = inputTable.Class;
isCategoricalPredictor = [false, false, false, false, false, false, false, false, false, false, false, false, false, false, false, false, false, false, false, false, false, false, false, false, false, false, false, false, false, false, false, false, false, false, false, false, false, false, false, false, false, false, false, false, false, false, false, false, false, false, false, false, false, false, false, false, false, false, false, false, false, false, false, false, false, false, false, false, false, false, false, false, false, false, false, false, false, false, false, false, false, false, false, false, false, false, false, false, false, false, false, false, false, false, false, false, false, false, false, false, false, false, false, false, false, false, false, false, false, false, false, false, false, false, false, false, false, false, false, false, false, false, false, false, false, false, false, false];

% Perform cross-validation
KFolds = 5;
cvp = cvpartition(response, 'KFold', KFolds);
% Initialize the predictions to the proper sizes
validationPredictions = response;
numObservations = size(predictors, 1);
numClasses = 6;
validationScores = NaN(numObservations, numClasses);
for fold = 1:KFolds
    trainingPredictors = predictors(cvp.training(fold), :);
    trainingResponse = response(cvp.training(fold), :);
    foldIsCategoricalPredictor = isCategoricalPredictor;

    % Feature Ranking and Selection
    % Replace Inf/-Inf values with NaN to prepare data for normalization
    trainingPredictors = standardizeMissing(trainingPredictors, {Inf, -Inf});
    % Normalize data for feature ranking
    predictorMatrix = normalize(trainingPredictors, "DataVariable", ~foldIsCategoricalPredictor);

    % Rank features using MRMR algorithm
    featureIndex = fscmrmr(...
        predictorMatrix, ...
        trainingResponse);
    numFeaturesToKeep = 100;
    includedPredictorNames = trainingPredictors.Properties.VariableNames(featureIndex(1:numFeaturesToKeep));
    trainingPredictors = trainingPredictors(:,includedPredictorNames);
    foldIsCategoricalPredictor = foldIsCategoricalPredictor(featureIndex(1:numFeaturesToKeep));

    % Train a classifier
    % This code specifies all the classifier options and trains the classifier.
    classificationKNN = fitcknn(...
        trainingPredictors, ...
        trainingResponse, ...
        'Distance', 'Euclidean', ...
        'Exponent', [], ...
        'NumNeighbors', 1, ...
        'DistanceWeight', 'Equal', ...
        'Standardize', true, ...
        'ClassNames', [1; 2; 3; 4; 5; 6]);

    % Create the result struct with predict function
    featureSelectionFcn = @(x) x(:,includedPredictorNames);
    knnPredictFcn = @(x) predict(classificationKNN, x);
    validationPredictFcn = @(x) knnPredictFcn(featureSelectionFcn(x));

    % Add additional fields to the result struct

    % Compute validation predictions
    validationPredictors = predictors(cvp.test(fold), :);
    [foldPredictions, foldScores] = validationPredictFcn(validationPredictors);

    % Store predictions in the original order
    validationPredictions(cvp.test(fold), :) = foldPredictions;
    validationScores(cvp.test(fold), :) = foldScores;
end

% Compute validation accuracy
correctPredictions = (validationPredictions == response);
isMissing = isnan(response);
correctPredictions = correctPredictions(~isMissing);
validationAccuracy = sum(correctPredictions)/length(correctPredictions);
